# Supplementary material for: Viable mutations of mouse midnolin suppress B cell malignancies
Source: J Exp Med. 2024 Apr 16;221(6):e20232132. doi: 10.1084/jem.20232132 (PMC11022886; doi:10.1084/jem.20232132)
Supplement: Data S1 — shows mass spectrometry analysis of proteins immunoprecipitated with endogenous FLAG-tagged MIDN in B cell lysate. [file JEM_20232132_DataS1.xlsx]

## Sheet: Key
Run ID #	Sample Source	Sample	Purpose
995524	B cells	B6-1	Negative Control (sample from WT mice lacking knockin FLAG tag)
995525	B cells	B6-2	Negative Control (sample from WT mice lacking knockin FLAG tag)
995526	B cells	Flag-1	Experiment (sample from MIDN-FLAG-expressing mice)
995527	B cells	Flag-2	Experiment (sample from MIDN-FLAG-expressing mice)

## Sheet: MIDN-FLAG coIP B cells
Protein	Protein ID	Entry Name	Gene	Protein Length	Coverage	Organism	Protein Existence	Description	Protein Probability	Top Peptide Probability	Combined Total Peptides	Combined Spectral Count	Combined Unique Spectral Count	Combined Total Spectral Count	B6_1 Spectral Count	B6_2 Spectral Count	Flag_1 Spectral Count	Flag_2 Spectral Count	B6_1 Unique Spectral Count	B6_2 Unique Spectral Count	Flag_1 Unique Spectral Count	Flag_2 Unique Spectral Count	B6_1 Total Spectral Count	B6_2 Total Spectral Count	Flag_1 Total Spectral Count	Flag_2 Total Spectral Count	B6_1 Intensity	B6_2 Intensity	Flag_1 Intensity	Flag_2 Intensity	B6_1 Unique Intensity	B6_2 Unique Intensity	Flag_1 Unique Intensity	Flag_2 Unique Intensity	B6_1 Total Intensity	B6_2 Total Intensity	Flag_1 Total Intensity	Flag_2 Total Intensity	Indistinguishable Proteins	Total
sp|P54775|PRS6B_MOUSE	P54775	PRS6B_MOUSE	Psmc4	418	6.9	Mus musculus OX=10090	1:Experimental evidence at protein level	26S proteasome regulatory subunit 6B	0.9999	0.9987	2	3	3	3	0	0	1	2	0	0	1	2	0	0	1	2	0	0	15959444	12696737	0	0	15959444	12696737	0	0	15959444	12696737		28656181
sp|P46471|PRS7_MOUSE	P46471	PRS7_MOUSE	Psmc2	433	10.2	Mus musculus OX=10090	1:Experimental evidence at protein level	26S proteasome regulatory subunit 7	1	0.999	3	6	6	6	0	0	2	4	0	0	2	4	0	0	2	4	0	0	54499040	68556192	0	0	54499040	68556192	0	0	54499040	68556192		123055232
sp|P62196|PRS8_MOUSE	P62196	PRS8_MOUSE	Psmc5	406	18.7	Mus musculus OX=10090	1:Experimental evidence at protein level	26S proteasome regulatory subunit 8	1	0.9979	2	2	2	2	0	0	1	1	0	0	1	1	0	0	1	1	0	0	5715638	15094285	0	0	5715638	15094285	0	0	5715638	15094285		20809923
sp|Q9R1P4|PSA1_MOUSE	Q9R1P4	PSA1_MOUSE	Psma1	263	3	Mus musculus OX=10090	1:Experimental evidence at protein level	Proteasome subunit alpha type-1	0.9219	0.9981	1	2	2	2	0	0	1	1	0	0	1	1	0	0	1	1	0	0	18153744	20390438	0	0	18153744	20390438	0	0	18153744	20390438		38544182
sp|Q9R1P0|PSA4_MOUSE	Q9R1P0	PSA4_MOUSE	Psma4	261	6.5	Mus musculus OX=10090	1:Experimental evidence at protein level	Proteasome subunit alpha type-4	0.9972	0.9957	2	3	3	3	0	0	2	1	0	0	2	1	0	0	2	1	0	0	36013964	22543358	0	0	36013964	22543358	0	0	36013964	22543358		58557322
sp|Q9Z2U1|PSA5_MOUSE	Q9Z2U1	PSA5_MOUSE	Psma5	241	14.9	Mus musculus OX=10090	1:Experimental evidence at protein level	Proteasome subunit alpha type-5	0.9968	0.999	1	2	2	2	0	0	1	1	0	0	1	1	0	0	1	1	0	0	33905976	40774128	0	0	33905976	40774128	0	0	33905976	40774128		74680104
sp|Q99JI4|PSMD6_MOUSE	Q99JI4	PSMD6_MOUSE	Psmd6	389	4.4	Mus musculus OX=10090	1:Experimental evidence at protein level	26S proteasome non-ATPase regulatory subunit 6	0.9578	0.999	1	2	2	2	0	0	1	1	0	0	1	1	0	0	1	1	0	0	41201692	48496644	0	0	41201692	48496644	0	0	41201692	48496644		89698336
sp|P26516|PSMD7_MOUSE	P26516	PSMD7_MOUSE	Psmd7	321	5.3	Mus musculus OX=10090	1:Experimental evidence at protein level	26S proteasome non-ATPase regulatory subunit 7	0.9578	0.999	1	2	2	2	0	0	1	1	0	0	1	1	0	0	1	1	0	0	28362234	28340970	0	0	28362234	28340970	0	0	28362234	28340970		56703204
sp|Q8BG32|PSD11_MOUSE	Q8BG32	PSD11_MOUSE	Psmd11	422	11.1	Mus musculus OX=10090	1:Experimental evidence at protein level	26S proteasome non-ATPase regulatory subunit 11	1	0.999	3	3	3	3	0	0	0	3	0	0	0	3	0	0	0	3	0	0	0	50486632	0	0	0	50486632	0	0	0	50486632		50486632
sp|P28063|PSB8_MOUSE	P28063	PSB8_MOUSE	Psmb8	276	4	Mus musculus OX=10090	1:Experimental evidence at protein level	Proteasome subunit beta type-8	0.9578	0.999	1	1	1	1	0	0	0	1	0	0	0	1	0	0	0	1	0	0	0	15008821	0	0	0	15008821	0	0	0	15008821		15008821
sp|O09061|PSB1_MOUSE	O09061	PSB1_MOUSE	Psmb1	240	13.3	Mus musculus OX=10090	1:Experimental evidence at protein level	Proteasome subunit beta type-1	0.9532	0.9989	1	1	1	1	0	0	0	1	0	0	0	1	0	0	0	1	0	0	0	10211186	0	0	0	10211186	0	0	0	10211186		10211186
sp|Q60692|PSB6_MOUSE	Q60692	PSB6_MOUSE	Psmb6	238	4.6	Mus musculus OX=10090	1:Experimental evidence at protein level	Proteasome subunit beta type-6	0.9571	0.999	1	1	1	1	0	0	0	1	0	0	0	1	0	0	0	1	0	0	0	9032850	0	0	0	9032850	0	0	0	9032850		9032850
sp|E9Q394|AKP13_MOUSE	E9Q394	AKP13_MOUSE	Akap13	2776	1.2	Mus musculus OX=10090	1:Experimental evidence at protein level	A-kinase anchor protein 13	1	0.999	2	2	2	2	0	0	1	1	0	0	1	1	0	0	1	1	0	0	13808045	9108402	0	0	13808045	9108402	0	0	13808045	9108402		22916447
sp|O54724|CAVN1_MOUSE	O54724	CAVN1_MOUSE	Cavin1	392	2.3	Mus musculus OX=10090	1:Experimental evidence at protein level	Caveolae-associated protein 1	0.92	0.998	1	2	2	2	0	0	1	1	0	0	1	1	0	0	1	1	0	0	2.89799e+06	3.11895e+06	0	0	2.89799e+06	3.11895e+06	0	0	2.89799e+06	3.11895e+06		6.01694e+06
sp|P63254|CRIP1_MOUSE	P63254	CRIP1_MOUSE	Crip1	77	36.4	Mus musculus OX=10090	1:Experimental evidence at protein level	Cysteine-rich protein 1	0.9578	0.999	1	2	2	2	0	0	1	1	0	0	1	1	0	0	1	1	0	0	28040448	22272286	0	0	28040448	22272286	0	0	28040448	22272286		50312734
tr|E9Q1F5|E9Q1F5_MOUSE	E9Q1F5	E9Q1F5_MOUSE	Myo5c	1742	2.4	Mus musculus OX=10090	1:Experimental evidence at protein level	Myosin VC	0.9989	0.9985	3	1	1	4	0	0	0	1	0	0	0	1	0	1	1	2	0	0	0	96047464	0	0	0	96047464	0	0	2.37742e+06	2932314		5.30973e+06
sp|P26040|EZRI_MOUSE	P26040	EZRI_MOUSE	Ezr	586	2.1	Mus musculus OX=10090	1:Experimental evidence at protein level	Ezrin	0.9572	0.999	1	2	0	2	0	0	1	1	0	0	0	0	0	0	1	1	0	0	16000183	18345548	0	0	0	0	0	0	16000183	18345548	sp|P26041|MOES_MOUSE, sp|P26043|RADI_MOUSE	34345731
sp|P01872|IGHM_MOUSE	P01872	IGHM_MOUSE	Ighm	454	2.9	Mus musculus OX=10090	1:Experimental evidence at protein level	Immunoglobulin heavy constant mu	0.9578	0.999	1	2	2	2	0	0	1	1	0	0	1	1	0	0	1	1	0	0	66140140	36594816	0	0	66140140	36594816	0	0	66140140	36594816		102734956
sp|Q9EP89|LACTB_MOUSE	Q9EP89	LACTB_MOUSE	Lactb	551	9.4	Mus musculus OX=10090	1:Experimental evidence at protein level	Serine beta-lactamase-like protein LACTB, mitochondrial	1	0.999	2	3	3	3	0	0	2	1	0	0	2	1	0	0	2	1	0	0	40474556	19308282	0	0	40474556	19308282	0	0	40474556	19308282		59782838
sp|P62046|LRCH1_MOUSE	P62046	LRCH1_MOUSE	Lrch1	709	4.2	Mus musculus OX=10090	1:Experimental evidence at protein level	Leucine-rich repeat and calponin homology domain-containing protein 1	0.998	0.999	2	2	1	2	0	0	1	1	0	0	0	1	0	0	1	1	0	0	18676510	13779701	0	0	0	13779701	0	0	18676510	13779701		32456211
sp|Q8BVU0|LRCH3_MOUSE	Q8BVU0	LRCH3_MOUSE	Lrch3	778	7.2	Mus musculus OX=10090	1:Experimental evidence at protein level	DISP complex protein LRCH3	1	0.999	2	4	4	4	0	1	2	1	0	1	2	1	0	1	2	1	0	0	24110170	17872338	0	0	24110170	17872338	0	0	24110170	17872338		41982508
sp|Q3TPJ7|MIDN_MOUSE	Q3TPJ7	MIDN_MOUSE	Midn	465	55.1	Mus musculus OX=10090	2:Experimental evidence at transcript level	Midnolin	1	0.999	15	41	41	41	0	0	17	24	0	0	17	24	0	0	17	24	0	0	268480512	222828000	0	0	268480512	222828000	0	0	268480512	222828000		491308512
sp|P97479|MYO7A_MOUSE	P97479	MYO7A_MOUSE	Myo7a	2215	0.6	Mus musculus OX=10090	1:Experimental evidence at protein level	Unconventional myosin-VIIa	0.9997	0.999	3	3	0	5	0	0	2	1	0	0	0	0	0	0	3	2	0	0	21501638	17079672	0	0	0	0	0	0	23879056	20011986	sp|Q99MZ6|MYO7B_MOUSE	43891042
sp|Q9DBR7|MYPT1_MOUSE	Q9DBR7	MYPT1_MOUSE	Ppp1r12a	1029	15.5	Mus musculus OX=10090	1:Experimental evidence at protein level	Protein phosphatase 1 regulatory subunit 12A	1	0.999	6	8	8	8	0	1	3	4	0	1	3	4	0	1	3	4	0	0	52638256	39047872	0	0	52638256	39047872	0	0	52638256	39047872		91686128
sp|Q60953|PML_MOUSE	Q60953	PML_MOUSE	Pml	885	6.7	Mus musculus OX=10090	1:Experimental evidence at protein level	Protein PML	1	0.999	2	4	4	4	0	0	1	3	0	0	1	3	0	0	1	3	0	0	28111120	35705748	0	0	28111120	35705748	0	0	28111120	35705748		63816868
sp|P97461|RS5_MOUSE	P97461	RS5_MOUSE	Rps5	204	9.3	Mus musculus OX=10090	1:Experimental evidence at protein level	40S ribosomal protein S5	0.9967	0.9988	2	3	3	3	1	0	1	1	1	0	1	1	1	0	1	1	0	0	14308224	14992172	0	0	14308224	14992172	0	0	14308224	14992172		29300396
sp|P62309|RUXG_MOUSE	P62309	RUXG_MOUSE	Snrpg	76	21.1	Mus musculus OX=10090	1:Experimental evidence at protein level	Small nuclear ribonucleoprotein G	0.9954	0.9948	2	3	3	3	0	0	1	2	0	0	1	2	0	0	1	2	0	0	4.10801e+06	21046490	0	0	4.10801e+06	21046490	0	0	4.10801e+06	21046490		2.51545e+07
sp|P62315|SMD1_MOUSE	P62315	SMD1_MOUSE	Snrpd1	119	31.9	Mus musculus OX=10090	1:Experimental evidence at protein level	Small nuclear ribonucleoprotein Sm D1	1	0.999	2	4	4	4	1	0	1	2	1	0	1	2	1	0	1	2	0	0	24520418	46694256	0	0	24520418	46694256	0	0	24520418	46694256		71214674
sp|P05213|TBA1B_MOUSE	P05213	TBA1B_MOUSE	Tuba1b	451	12.5	Mus musculus OX=10090	1:Experimental evidence at protein level	Tubulin alpha-1B chain	1	0.999	2	2	0	2	0	0	1	1	0	0	0	0	0	0	1	1	0	0	49183888	18311956	0	0	0	0	0	0	49183888	18311956	sp|P68369|TBA1A_MOUSE, sp|P68373|TBA1C_MOUSE	67495844
sp|Q9D735|TRIR_MOUSE	Q9D735	TRIR_MOUSE	Trir	173	16.2	Mus musculus OX=10090	1:Experimental evidence at protein level	Telomerase RNA component interacting RNase	1	0.9982	1	3	3	3	0	0	1	2	0	0	1	2	0	0	1	2	0	0	7944363	5301797	0	0	7944363	5301797	0	0	7944363	5301797		13246160
sp|O08810|U5S1_MOUSE	O08810	U5S1_MOUSE	Eftud2	971	10.6	Mus musculus OX=10090	1:Experimental evidence at protein level	116 kDa U5 small nuclear ribonucleoprotein component	1	0.999	2	4	4	4	0	1	1	2	0	1	1	2	0	1	1	2	0	0	16467443	10935761	0	0	16467443	10935761	0	0	16467443	10935761		27403204
sp|Q9CZX8|RS19_MOUSE	Q9CZX8	RS19_MOUSE	Rps19	145	15.2	Mus musculus OX=10090	1:Experimental evidence at protein level	40S ribosomal protein S19	0.9996	0.999	2	2	2	2	0	0	0	2	0	0	0	2	0	0	0	2	0	0	0	183849072	0	0	0	183849072	0	0	0	183849072		183849072
sp|P84104|SRSF3_MOUSE	P84104	SRSF3_MOUSE	Srsf3	164	22.6	Mus musculus OX=10090	1:Experimental evidence at protein level	Serine/arginine-rich splicing factor 3	0.9998	0.999	2	3	3	3	0	0	2	1	0	0	2	1	0	0	2	1	0	0	124916552	0	0	0	124916552	0	0	0	124916552	0		124916552
sp|Q9EQK5|MVP_MOUSE	Q9EQK5	MVP_MOUSE	Mvp	861	3.4	Mus musculus OX=10090	1:Experimental evidence at protein level	Major vault protein	0.9267	0.9982	1	1	1	1	0	0	0	1	0	0	0	1	0	0	0	1	0	0	0	104232256	0	0	0	104232256	0	0	0	104232256		104232256
sp|P0CW03|LY6C2_MOUSE	P0CW03	LY6C2_MOUSE	Ly6c2	131	30.5	Mus musculus OX=10090	1:Experimental evidence at protein level	Lymphocyte antigen 6C2	1	0.999	2	2	1	2	0	0	0	2	0	0	0	1	0	0	0	2	0	0	0	87264704	0	0	0	33177688	0	0	0	87264704		87264704
sp|Q99MJ9|DDX50_MOUSE	Q99MJ9	DDX50_MOUSE	Ddx50	734	5.6	Mus musculus OX=10090	2:Experimental evidence at transcript level	ATP-dependent RNA helicase DDX50	1	0.9988	2	2	2	2	0	1	0	1	0	1	0	1	0	1	0	1	0	0	0	79444248	0	0	0	79444248	0	0	0	79444248		79444248
sp|Q9D0T1|NH2L1_MOUSE	Q9D0T1	NH2L1_MOUSE	Snu13	128	58.6	Mus musculus OX=10090	1:Experimental evidence at protein level	NHP2-like protein 1	1	0.999	3	3	3	3	0	0	0	3	0	0	0	3	0	0	0	3	0	0	0	69352576	0	0	0	69352576	0	0	0	69352576		69352576
sp|Q3U9G9|LBR_MOUSE	Q3U9G9	LBR_MOUSE	Lbr	626	5.9	Mus musculus OX=10090	1:Experimental evidence at protein level	Delta(14)-sterol reductase LBR	0.9546	0.9989	1	1	1	1	0	0	0	1	0	0	0	1	0	0	0	1	0	0	0	60067292	0	0	0	60067292	0	0	0	60067292		60067292
tr|A8DUK4|A8DUK4_MOUSE	A8DUK4	A8DUK4_MOUSE	Hbb-bs	147	41.5	Mus musculus OX=10090	1:Experimental evidence at protein level	Beta-globin	1	0.999	3	4	1	4	0	0	0	4	0	0	0	1	0	0	0	4	0	0	0	57753716	0	0	0	21184292	0	0	0	57753716		57753716
sp|Q8BVY0|RL1D1_MOUSE	Q8BVY0	RL1D1_MOUSE	Rsl1d1	452	12.2	Mus musculus OX=10090	1:Experimental evidence at protein level	Ribosomal L1 domain-containing protein 1	0.9578	0.999	1	2	2	2	0	0	0	2	0	0	0	2	0	0	0	2	0	0	0	50458956	0	0	0	50458956	0	0	0	50458956		50458956
sp|Q3UMC0|SPAT5_MOUSE	Q3UMC0	SPAT5_MOUSE	Spata5	893	2.2	Mus musculus OX=10090	1:Experimental evidence at protein level	Ribosome biogenesis protein SPATA5	0.9543	0.9989	1	1	0	1	0	0	0	1	0	0	0	0	0	0	0	1	0	0	0	34195732	0	0	0	0	0	0	0	34195732	sp|Q9D3R6|KATL2_MOUSE	34195732
sp|Q925I1|ATAD3_MOUSE	Q925I1	ATAD3_MOUSE	Atad3	591	5.8	Mus musculus OX=10090	1:Experimental evidence at protein level	ATPase family AAA domain-containing protein 3	0.9994	0.999	2	3	3	3	0	0	1	2	0	0	1	2	0	0	1	2	0	0	0	30841850	0	0	0	30841850	0	0	0	30841850		30841850
sp|Q8BK67|RCC2_MOUSE	Q8BK67	RCC2_MOUSE	Rcc2	520	5.8	Mus musculus OX=10090	1:Experimental evidence at protein level	Protein RCC2	1	0.999	2	2	2	2	0	0	0	2	0	0	0	2	0	0	0	2	0	0	0	24768454	0	0	0	24768454	0	0	0	24768454		24768454
sp|P17095|HMGA1_MOUSE	P17095	HMGA1_MOUSE	Hmga1	107	45.8	Mus musculus OX=10090	1:Experimental evidence at protein level	High mobility group protein HMG-I/HMG-Y	0.9581	0.999	1	1	1	1	0	0	0	1	0	0	0	1	0	0	0	1	0	0	0	23390262	0	0	0	23390262	0	0	0	23390262		23390262
sp|Q8VE37|RCC1_MOUSE	Q8VE37	RCC1_MOUSE	Rcc1	421	6.9	Mus musculus OX=10090	1:Experimental evidence at protein level	Regulator of chromosome condensation	0.9578	0.999	1	1	1	1	0	0	0	1	0	0	0	1	0	0	0	1	0	0	0	23261078	0	0	0	23261078	0	0	0	23261078		23261078
sp|P51881|ADT2_MOUSE	P51881	ADT2_MOUSE	Slc25a5	298	16.8	Mus musculus OX=10090	1:Experimental evidence at protein level	ADP/ATP translocase 2	1	0.999	2	6	4	6	1	0	2	3	1	0	1	2	1	0	2	3	0	0	0	19859814	0	0	0	0	0	0	0	19859814		19859814
sp|P62843|RS15_MOUSE	P62843	RS15_MOUSE	Rps15	145	33.8	Mus musculus OX=10090	1:Experimental evidence at protein level	40S ribosomal protein S15	1	0.999	2	4	4	4	1	0	0	3	1	0	0	3	1	0	0	3	0	0	0	19435272	0	0	0	19435272	0	0	0	19435272		19435272
sp|Q9D154|ILEUA_MOUSE	Q9D154	ILEUA_MOUSE	Serpinb1a	379	3.4	Mus musculus OX=10090	1:Experimental evidence at protein level	Leukocyte elastase inhibitor A	0.9566	0.999	1	1	1	1	0	0	0	1	0	0	0	1	0	0	0	1	0	0	0	18379640	0	0	0	18379640	0	0	0	18379640		18379640
sp|Q3US17|ZNF48_MOUSE	Q3US17	ZNF48_MOUSE	Znf48	591	9.8	Mus musculus OX=10090	1:Experimental evidence at protein level	Zinc finger protein 48	0.999	0.999	2	2	2	2	0	0	0	2	0	0	0	2	0	0	0	2	0	0	0	16436460	0	0	0	16436460	0	0	0	16436460		16436460
sp|Q921M3|SF3B3_MOUSE	Q921M3	SF3B3_MOUSE	Sf3b3	1217	2.1	Mus musculus OX=10090	1:Experimental evidence at protein level	Splicing factor 3B subunit 3	0.96	0.999	1	1	1	1	0	0	0	1	0	0	0	1	0	0	0	1	0	0	0	16011972	0	0	0	16011972	0	0	0	16011972		16011972
sp|Q9CQI3|GMFB_MOUSE	Q9CQI3	GMFB_MOUSE	Gmfb	142	9.9	Mus musculus OX=10090	1:Experimental evidence at protein level	Glia maturation factor beta	0.9578	0.999	1	1	0	1	0	0	0	1	0	0	0	0	0	0	0	1	0	0	0	15993173	0	0	0	0	0	0	0	15993173	sp|Q9ERL7|GMFG_MOUSE	15993173
sp|Q61210|ARHG1_MOUSE	Q61210	ARHG1_MOUSE	Arhgef1	920	6.2	Mus musculus OX=10090	1:Experimental evidence at protein level	Rho guanine nucleotide exchange factor 1	0.9999	0.999	2	4	4	4	0	1	2	1	0	1	2	1	0	1	2	1	0	0	15813040	0	0	0	15813040	0	0	0	15813040	0		15813040
sp|Q9DB85|RRP8_MOUSE	Q9DB85	RRP8_MOUSE	Rrp8	457	5.7	Mus musculus OX=10090	1:Experimental evidence at protein level	Ribosomal RNA-processing protein 8	0.9578	0.999	1	1	1	1	0	0	0	1	0	0	0	1	0	0	0	1	0	0	0	15224821	0	0	0	15224821	0	0	0	15224821		15224821
sp|P61965|WDR5_MOUSE	P61965	WDR5_MOUSE	Wdr5	334	7.2	Mus musculus OX=10090	1:Experimental evidence at protein level	WD repeat-containing protein 5	0.9246	0.9981	1	1	1	1	0	0	1	0	0	0	1	0	0	0	1	0	0	0	13040215	0	0	0	13040215	0	0	0	13040215	0		13040215
sp|P62743|AP2S1_MOUSE	P62743	AP2S1_MOUSE	Ap2s1	142	4.9	Mus musculus OX=10090	1:Experimental evidence at protein level	AP-2 complex subunit sigma	0.9518	0.9989	1	1	1	1	0	0	0	1	0	0	0	1	0	0	0	1	0	0	0	12898572	0	0	0	12898572	0	0	0	12898572		12898572
sp|Q9EP97|SENP3_MOUSE	Q9EP97	SENP3_MOUSE	Senp3	568	3.5	Mus musculus OX=10090	1:Experimental evidence at protein level	Sentrin-specific protease 3	0.9578	0.999	1	1	1	1	0	0	0	1	0	0	0	1	0	0	0	1	0	0	0	12380590	0	0	0	12380590	0	0	0	12380590		12380590
sp|Q91VE6|MK67I_MOUSE	Q91VE6	MK67I_MOUSE	Nifk	317	12	Mus musculus OX=10090	1:Experimental evidence at protein level	MKI67 FHA domain-interacting nucleolar phosphoprotein	0.9993	0.999	2	2	2	2	0	0	0	2	0	0	0	2	0	0	0	2	0	0	0	11726655	0	0	0	11726655	0	0	0	11726655		11726655
sp|Q64331|MYO6_MOUSE	Q64331	MYO6_MOUSE	Myo6	1265	2.1	Mus musculus OX=10090	1:Experimental evidence at protein level	Unconventional myosin-VI	0.9994	0.9989	1	12	12	12	2	4	2	4	2	4	2	4	2	4	2	4	0	0	0	10933386	0	0	0	10933386	0	0	0	10933386		10933386
sp|P60335|PCBP1_MOUSE	P60335	PCBP1_MOUSE	Pcbp1	356	10.1	Mus musculus OX=10090	1:Experimental evidence at protein level	Poly(rC)-binding protein 1	0.9578	0.999	1	1	1	1	0	0	0	1	0	0	0	1	0	0	0	1	0	0	0	10905502	0	0	0	10905502	0	0	0	10905502		10905502
sp|P97434|MPRIP_MOUSE	P97434	MPRIP_MOUSE	Mprip	1024	2.6	Mus musculus OX=10090	1:Experimental evidence at protein level	Myosin phosphatase Rho-interacting protein	0.876	0.9968	1	1	1	1	0	0	1	0	0	0	1	0	0	0	1	0	0	0	9665944	0	0	0	9665944	0	0	0	9665944	0		9665944
sp|P63325|RS10_MOUSE	P63325	RS10_MOUSE	Rps10	165	5.5	Mus musculus OX=10090	1:Experimental evidence at protein level	40S ribosomal protein S10	0.9578	0.999	1	1	1	1	0	0	0	1	0	0	0	1	0	0	0	1	0	0	0	9318260	0	0	0	9318260	0	0	0	9318260		9318260
sp|P69566|RANB9_MOUSE	P69566	RANB9_MOUSE	Ranbp9	653	8.4	Mus musculus OX=10090	1:Experimental evidence at protein level	Ran-binding protein 9	0.9499	0.9988	1	1	1	1	0	0	0	1	0	0	0	1	0	0	0	1	0	0	0	7995862	0	0	0	7995862	0	0	0	7995862		7995862
tr|D4AFX7|D4AFX7_MOUSE	D4AFX7	D4AFX7_MOUSE	Dnajc13	2248	2.4	Mus musculus OX=10090	1:Experimental evidence at protein level	DnaJ heat shock protein family (Hsp40) member C13	0.9475	0.9987	1	1	1	1	0	0	1	0	0	0	1	0	0	0	1	0	0	0	7.87872e+06	0	0	0	7.87872e+06	0	0	0	7.87872e+06	0		7.87872e+06
sp|Q9CPT5|NOP16_MOUSE	Q9CPT5	NOP16_MOUSE	Nop16	178	8.4	Mus musculus OX=10090	1:Experimental evidence at protein level	Nucleolar protein 16	0.8601	0.9963	1	1	1	1	0	0	1	0	0	0	1	0	0	0	1	0	0	0	7663568	0	0	0	7663568	0	0	0	7663568	0		7663568
sp|P84102|SERF2_MOUSE	P84102	SERF2_MOUSE	Serf2	59	18.6	Mus musculus OX=10090	1:Experimental evidence at protein level	Small EDRK-rich factor 2	0.9578	0.999	1	3	3	3	1	0	1	1	1	0	1	1	1	0	1	1	0	0	0	7649768	0	0	0	7649768	0	0	0	7649768		7649768
sp|Q8C3J5|DOCK2_MOUSE	Q8C3J5	DOCK2_MOUSE	Dock2	1828	1.9	Mus musculus OX=10090	1:Experimental evidence at protein level	Dedicator of cytokinesis protein 2	0.9578	0.999	1	1	1	1	0	0	1	0	0	0	1	0	0	0	1	0	0	0	5917996	0	0	0	5917996	0	0	0	5917996	0		5917996
sp|P08752|GNAI2_MOUSE	P08752	GNAI2_MOUSE	Gnai2	355	17.2	Mus musculus OX=10090	1:Experimental evidence at protein level	Guanine nucleotide-binding protein G(i) subunit alpha-2	1	0.999	4	8	6	8	0	1	4	3	0	1	3	2	0	1	4	3	0	46240256	206711632	144192928	0	46240256	124155384	33027846	0	46240256	206711632	144192928		397144816
sp|P49813|TMOD1_MOUSE	P49813	TMOD1_MOUSE	Tmod1	359	10	Mus musculus OX=10090	1:Experimental evidence at protein level	Tropomodulin-1	0.9946	0.9976	2	4	4	6	1	1	0	2	1	1	0	2	1	1	0	4	385731264	0	0	2543881980	385731264	0	0	2543881980	385731264	0	0	2777020670		3162751934
sp|P62245|RS15A_MOUSE	P62245	RS15A_MOUSE	Rps15a	130	26.9	Mus musculus OX=10090	1:Experimental evidence at protein level	40S ribosomal protein S15a	1	0.999	3	8	8	8	1	2	2	3	1	2	2	3	1	2	2	3	20681648	18353380	89605144	176857376	20681648	18353380	89605144	176857376	20681648	18353380	89605144	176857376		305497548
sp|P01942|HBA_MOUSE	P01942	HBA_MOUSE	Hba	142	16.9	Mus musculus OX=10090	1:Experimental evidence at protein level	Hemoglobin subunit alpha	1	0.999	2	5	5	5	1	0	2	2	1	0	2	2	1	0	2	2	16095061	0	38558008	49727284	16095061	0	38558008	49727284	16095061	0	38558008	49727284		104380353
sp|P62806|H4_MOUSE	P62806	H4_MOUSE	H4f16	103	72.8	Mus musculus OX=10090	1:Experimental evidence at protein level	Histone H4	1	0.999	18	139	139	139	17	18	25	79	17	18	25	79	17	18	25	79	1267693060	1103230720	2043911170	10928614400	1267693060	1103230720	2043911170	10928614400	1267693060	1103230720	2043911170	10928614400		15343449350
sp|P62301|RS13_MOUSE	P62301	RS13_MOUSE	Rps13	151	49.7	Mus musculus OX=10090	1:Experimental evidence at protein level	40S ribosomal protein S13	1	0.999	11	37	37	37	5	2	7	23	5	2	7	23	5	2	7	23	224095824	48256488	158789392	1316502020	224095824	48256488	158789392	1316502020	224095824	48256488	158789392	1316502020		1747643724
sp|Q01853|TERA_MOUSE	Q01853	TERA_MOUSE	Vcp	806	29.5	Mus musculus OX=10090	1:Experimental evidence at protein level	Transitional endoplasmic reticulum ATPase	1	0.999	12	23	23	23	0	8	9	6	0	8	9	6	0	8	9	6	0	106194520	292875424	219196640	0	106194520	292875424	219196640	0	106194520	292875424	219196640		618266584
sp|Q8BQ30|PPR18_MOUSE	Q8BQ30	PPR18_MOUSE	Ppp1r18	594	12.6	Mus musculus OX=10090	1:Experimental evidence at protein level	Phostensin	1	0.999	7	14	14	14	0	4	6	4	0	4	6	4	0	4	6	4	0	43396528	105692520	98081024	0	43396528	105692520	98081024	0	43396528	105692520	98081024		247170072
sp|P27659|RL3_MOUSE	P27659	RL3_MOUSE	Rpl3	403	69.5	Mus musculus OX=10090	1:Experimental evidence at protein level	60S ribosomal protein L3	1	0.999	33	110	105	110	18	22	29	41	17	21	28	39	18	22	29	41	363528928	410136608	1529516930	2011501950	363528928	410136608	1529516930	2011501950	363528928	410136608	1529516930	2011501950		4314684416
sp|Q9D823|RL37_MOUSE	Q9D823	RL37_MOUSE	Rpl37	97	57.7	Mus musculus OX=10090	1:Experimental evidence at protein level	60S ribosomal protein L37	1	0.9985	5	10	10	10	0	2	3	5	0	2	3	5	0	2	3	5	0	12171627	25471548	28558948	0	12171627	25471548	28558948	0	12171627	25471548	28558948		66202123
sp|Q8BTI8|SRRM2_MOUSE	Q8BTI8	SRRM2_MOUSE	Srrm2	2703	2.9	Mus musculus OX=10090	1:Experimental evidence at protein level	Serine/arginine repetitive matrix protein 2	1	0.999	2	5	5	5	0	1	3	1	0	1	3	1	0	1	3	1	0	20093588	57273632	28608746	0	20093588	57273632	28608746	0	20093588	57273632	28608746		105975966
sp|Q08943|SSRP1_MOUSE	Q08943	SSRP1_MOUSE	Ssrp1	708	13.8	Mus musculus OX=10090	1:Experimental evidence at protein level	FACT complex subunit SSRP1	1	0.999	6	11	11	11	1	1	2	7	1	1	2	7	1	1	2	7	0	43023476	70847504	96714776	0	43023476	70847504	96714776	0	43023476	70847504	96714776		210585756
sp|Q62167|DDX3X_MOUSE	Q62167	DDX3X_MOUSE	Ddx3x	662	21.3	Mus musculus OX=10090	1:Experimental evidence at protein level	ATP-dependent RNA helicase DDX3X	1	0.999	8	19	3	19	0	4	7	8	0	0	2	1	0	4	7	8	0	107662008	215550432	177921712	0	0	30364154	25361104	0	107662008	215550432	177921712		501134152
sp|Q6PDM2|SRSF1_MOUSE	Q6PDM2	SRSF1_MOUSE	Srsf1	248	10.5	Mus musculus OX=10090	1:Experimental evidence at protein level	Serine/arginine-rich splicing factor 1	0.9682	0.9978	1	3	3	3	0	1	1	1	0	1	1	1	0	1	1	1	0	7443175	14770519	11159511	0	7443175	14770519	11159511	0	7443175	14770519	11159511		33373205
sp|P62317|SMD2_MOUSE	P62317	SMD2_MOUSE	Snrpd2	118	31.4	Mus musculus OX=10090	1:Experimental evidence at protein level	Small nuclear ribonucleoprotein Sm D2	1	0.999	4	6	6	6	2	1	0	3	2	1	0	3	2	1	0	3	0	21427848	0	73813360	0	21427848	0	73813360	0	21427848	0	73813360		95241208
sp|P01631|KV2A7_MOUSE	P01631	KV2A7_MOUSE		113	42.5	Mus musculus OX=10090	1:Experimental evidence at protein level	Ig kappa chain V-II region 26-10	1	0.999	5	19	5	19	3	3	7	6	1	1	2	1	3	3	7	6	0	162271456	356108032	183059200	0	0	0	0	0	162271456	356108032	183059200		701438688
sp|P25911|LYN_MOUSE	P25911	LYN_MOUSE	Lyn	512	10.5	Mus musculus OX=10090	1:Experimental evidence at protein level	Tyrosine-protein kinase Lyn	1	0.999	3	8	3	8	1	3	2	2	0	1	1	1	1	3	2	2	0	39488456	29469164	99184088	0	18436116	29469164	43323832	0	39488456	29469164	99184088		168141708
sp|P62858|RS28_MOUSE	P62858	RS28_MOUSE	Rps28	69	29	Mus musculus OX=10090	1:Experimental evidence at protein level	40S ribosomal protein S28	0.9578	0.999	1	4	4	4	0	2	1	1	0	2	1	1	0	2	1	1	0	12080716	17925308	19271838	0	12080716	17925308	19271838	0	12080716	17925308	19271838		49277862
sp|Q9CX11|UTP23_MOUSE	Q9CX11	UTP23_MOUSE	Utp23	249	20.9	Mus musculus OX=10090	2:Experimental evidence at transcript level	rRNA-processing protein UTP23 homolog	1	0.999	3	7	7	7	0	1	2	4	0	1	2	4	0	1	2	4	0	16644185	15156691	34411688	0	16644185	15156691	34411688	0	16644185	15156691	34411688		66212564
sp|Q6DFW4|NOP58_MOUSE	Q6DFW4	NOP58_MOUSE	Nop58	536	18.8	Mus musculus OX=10090	1:Experimental evidence at protein level	Nucleolar protein 58	1	0.999	6	11	11	11	0	2	3	6	0	2	3	6	0	2	3	6	0	77072384	95742160	130791088	0	77072384	95742160	130791088	0	77072384	95742160	130791088		303605632
sp|Q9DBR0|AKAP8_MOUSE	Q9DBR0	AKAP8_MOUSE	Akap8	687	13.2	Mus musculus OX=10090	1:Experimental evidence at protein level	A-kinase anchor protein 8	1	0.999	6	12	12	12	2	4	2	4	2	4	2	4	2	4	2	4	43759100	82569632	201707872	168573312	43759100	82569632	201707872	168573312	43759100	82569632	201707872	168573312		496609916
tr|A0A075B5U6|A0A075B5U6_MOUSE	A0A075B5U6	A0A075B5U6_MOUSE	Ighv1-20	116	14.3	Mus musculus OX=10090	4:Protein predicted	Immunoglobulin heavy variable V1-20	0.9578	0.999	1	3	0	3	0	1	1	1	0	0	0	0	0	1	1	1	0	10384468	16858188	13534512	0	0	0	0	0	10384468	16858188	13534512	tr|A0A075B5U7|A0A075B5U7_MOUSE, tr|A0A075B5V0|A0A075B5V0_MOUSE, tr|A0A075B5V1|A0A075B5V1_MOUSE, tr|A0A075B5V2|A0A075B5V2_MOUSE, tr|A0A075B5V6|A0A075B5V6_MOUSE, tr|A0A075B5V7|A0A075B5V7_MOUSE	40777168
sp|Q7TSC1|PRC2A_MOUSE	Q7TSC1	PRC2A_MOUSE	Prrc2a	2158	1.9	Mus musculus OX=10090	1:Experimental evidence at protein level	Protein PRRC2A	0.9575	0.999	1	3	3	3	0	1	1	1	0	1	1	1	0	1	1	1	0	23160038	32374806	34874696	0	23160038	32374806	34874696	0	23160038	32374806	34874696		90409540
sp|Q6ZWU9|RS27_MOUSE	Q6ZWU9	RS27_MOUSE	Rps27	84	26.2	Mus musculus OX=10090	1:Experimental evidence at protein level	40S ribosomal protein S27	0.9956	0.999	1	3	0	3	0	1	1	1	0	0	0	0	0	1	1	1	0	36455712	40903232	54070404	0	0	0	0	0	36455712	40903232	54070404	sp|Q6ZWY3|RS27L_MOUSE	131429348
sp|Q9D6Z1|NOP56_MOUSE	Q9D6Z1	NOP56_MOUSE	Nop56	580	23.4	Mus musculus OX=10090	1:Experimental evidence at protein level	Nucleolar protein 56	1	0.999	10	17	17	17	0	3	4	10	0	3	4	10	0	3	4	10	0	69378872	105972160	68210368	0	69378872	105972160	68210368	0	69378872	105972160	68210368		243561400
sp|Q9CQE8|RTRAF_MOUSE	Q9CQE8	RTRAF_MOUSE	RTRAF	244	24.2	Mus musculus OX=10090	1:Experimental evidence at protein level	RNA transcription, translation and transport factor protein	0.9986	0.999	2	4	4	4	1	1	1	1	1	1	1	1	1	1	1	1	0	19348710	18996262	29379118	0	19348710	18996262	29379118	0	19348710	18996262	29379118		67724090
sp|Q9Z204|HNRPC_MOUSE	Q9Z204	HNRPC_MOUSE	Hnrnpc	313	10.9	Mus musculus OX=10090	1:Experimental evidence at protein level	Heterogeneous nuclear ribonucleoproteins C1/C2	1	0.999	2	3	3	3	0	1	0	2	0	1	0	2	0	1	0	2	0	18718614	0	46272100	0	18718614	0	46272100	0	18718614	0	46272100		64990714
sp|Q8BL97|SRSF7_MOUSE	Q8BL97	SRSF7_MOUSE	Srsf7	267	4.1	Mus musculus OX=10090	1:Experimental evidence at protein level	Serine/arginine-rich splicing factor 7	0.9572	0.999	1	4	4	4	0	2	1	1	0	2	1	1	0	2	1	1	0	9785651	12694699	11070016	0	9785651	12694699	11070016	0	9785651	12694699	11070016		33550366
sp|P01869|IGH1M_MOUSE	P01869	IGH1M_MOUSE	Ighg1	393	44.5	Mus musculus OX=10090	1:Experimental evidence at protein level	Ig gamma-1 chain C region, membrane-bound form	1	0.999	8	41	22	41	7	12	16	6	4	7	9	2	7	12	16	6	743851330	819664320	2565667840	1230442240	743851330	1086974080	1467980930	516094560	743851330	819664320	2565667840	1230442240		5359625730
sp|Q9DCA5|BRX1_MOUSE	Q9DCA5	BRX1_MOUSE	Brix1	353	12.7	Mus musculus OX=10090	1:Experimental evidence at protein level	Ribosome biogenesis protein BRX1 homolog	1	0.998	3	7	7	7	0	2	3	2	0	2	3	2	0	2	3	2	0	64102160	60035056	94763304	0	64102160	60035056	94763304	0	64102160	60035056	94763304		218900520
sp|O35691|PININ_MOUSE	O35691	PININ_MOUSE	Pnn	725	3	Mus musculus OX=10090	1:Experimental evidence at protein level	Pinin	1	0.999	2	5	5	5	0	1	2	2	0	1	2	2	0	1	2	2	0	23628038	28563954	27611450	0	23628038	28563954	27611450	0	23628038	28563954	27611450		79803442
sp|Q9JIX8|ACINU_MOUSE	Q9JIX8	ACINU_MOUSE	Acin1	1338	3.7	Mus musculus OX=10090	1:Experimental evidence at protein level	Apoptotic chromatin condensation inducer in the nucleus	1	0.999	3	11	11	11	0	4	3	4	0	4	3	4	0	4	3	4	0	117820720	133962384	138676192	0	117820720	133962384	138676192	0	117820720	133962384	138676192		390459296
sp|P14206|RSSA_MOUSE	P14206	RSSA_MOUSE	Rpsa	295	17.6	Mus musculus OX=10090	1:Experimental evidence at protein level	40S ribosomal protein SA	1	0.999	2	5	5	5	0	1	2	2	0	1	2	2	0	1	2	2	0	33291134	21746824	55166464	0	33291134	21746824	55166464	0	33291134	21746824	55166464		110204422
sp|Q9R0U0|SRS10_MOUSE	Q9R0U0	SRS10_MOUSE	Srsf10	262	19.1	Mus musculus OX=10090	1:Experimental evidence at protein level	Serine/arginine-rich splicing factor 10	1	0.999	3	6	6	6	1	2	1	2	1	2	1	2	1	2	1	2	0	39228600	46682156	41241704	0	39228600	46682156	41241704	0	39228600	46682156	41241704		127152460
sp|Q9CPP0|NPM3_MOUSE	Q9CPP0	NPM3_MOUSE	Npm3	175	25.7	Mus musculus OX=10090	1:Experimental evidence at protein level	Nucleoplasmin-3	1	0.999	2	7	7	7	0	2	3	2	0	2	3	2	0	2	3	2	0	19996732	25953390	18604238	0	19996732	25953390	18604238	0	19996732	25953390	18604238		64554360
sp|Q6PE01|SNR40_MOUSE	Q6PE01	SNR40_MOUSE	Snrnp40	358	8.7	Mus musculus OX=10090	1:Experimental evidence at protein level	U5 small nuclear ribonucleoprotein 40 kDa protein	0.9578	0.999	1	3	3	3	0	1	1	1	0	1	1	1	0	1	1	1	0	42420232	41325448	50771324	0	42420232	41325448	50771324	0	42420232	41325448	50771324		134517004
sp|P62996|TRA2B_MOUSE	P62996	TRA2B_MOUSE	Tra2b	288	19.1	Mus musculus OX=10090	1:Experimental evidence at protein level	Transformer-2 protein homolog beta	1	0.999	4	10	10	10	2	2	4	2	2	2	4	2	2	2	4	2	10449011	59654092	111851472	39692168	10449011	59654092	111851472	39692168	10449011	59654092	111851472	39692168		221646743
sp|P62855|RS26_MOUSE	P62855	RS26_MOUSE	Rps26	115	40.9	Mus musculus OX=10090	1:Experimental evidence at protein level	40S ribosomal protein S26	1	0.999	5	26	26	26	5	5	6	10	5	5	6	10	5	5	6	10	425871936	537573570	753781950	1300975740	425871936	537573570	753781950	1300975740	425871936	537573570	753781950	1300975740		3018203196
sp|Q99M28|RNPS1_MOUSE	Q99M28	RNPS1_MOUSE	Rnps1	305	12.8	Mus musculus OX=10090	1:Experimental evidence at protein level	RNA-binding protein with serine-rich domain 1	1	0.999	3	10	10	10	0	3	4	3	0	3	4	3	0	3	4	3	0	49131632	57891096	46436784	0	49131632	57891096	46436784	0	49131632	57891096	46436784		153459512
sp|Q64012|RALY_MOUSE	Q64012	RALY_MOUSE	Raly	312	20.8	Mus musculus OX=10090	1:Experimental evidence at protein level	RNA-binding protein Raly	1	0.999	4	10	10	10	0	4	4	2	0	4	4	2	0	4	4	2	0	68028664	101073192	41755628	0	68028664	101073192	41755628	0	68028664	101073192	41755628		210857484
sp|B2RRE7|OTUD4_MOUSE	B2RRE7	OTUD4_MOUSE	Otud4	1107	12.1	Mus musculus OX=10090	1:Experimental evidence at protein level	OTU domain-containing protein 4	1	0.999	4	10	10	10	0	3	6	1	0	3	6	1	0	3	6	1	0	57944900	70285640	50908144	0	57944900	70285640	50908144	0	57944900	70285640	50908144		179138684
sp|Q9CZM2|RL15_MOUSE	Q9CZM2	RL15_MOUSE	Rpl15	204	44.1	Mus musculus OX=10090	1:Experimental evidence at protein level	60S ribosomal protein L15	1	0.999	10	46	46	46	8	9	10	19	8	9	10	19	8	9	10	19	201006176	329339712	319074624	765228800	201006176	329339712	319074624	765228800	201006176	329339712	319074624	765228800		1614649312
sp|Q6ZWV7|RL35_MOUSE	Q6ZWV7	RL35_MOUSE	Rpl35	123	41.5	Mus musculus OX=10090	1:Experimental evidence at protein level	60S ribosomal protein L35	1	0.999	5	19	19	19	5	2	3	9	5	2	3	9	5	2	3	9	514142496	214852000	319374688	1162204670	514142496	214852000	319374688	1162204670	514142496	214852000	319374688	1162204670		2210573854
sp|P62270|RS18_MOUSE	P62270	RS18_MOUSE	Rps18	152	38.2	Mus musculus OX=10090	1:Experimental evidence at protein level	40S ribosomal protein S18	1	0.999	9	27	0	27	6	5	6	10	0	0	0	0	6	5	6	10	249225248	140667824	179777120	604075330	0	0	0	0	249225248	140667824	179777120	604075330	tr|F6YVP7|F6YVP7_MOUSE	1173745522
sp|P62264|RS14_MOUSE	P62264	RS14_MOUSE	Rps14	151	49.7	Mus musculus OX=10090	1:Experimental evidence at protein level	40S ribosomal protein S14	1	0.999	11	34	34	34	9	6	8	11	9	6	8	11	9	6	8	11	399895296	292704928	670186370	698488510	399895296	292704928	670186370	698488510	399895296	292704928	670186370	698488510		2061275104
sp|Q8BV49|IFIX_MOUSE	Q8BV49	IFIX_MOUSE	Pyhin1	420	33.6	Mus musculus OX=10090	1:Experimental evidence at protein level	Pyrin and HIN domain-containing protein 1	1	0.999	11	18	9	18	0	3	4	11	0	1	2	6	0	3	4	11	0	114529664	112699504	110769808	0	41954688	45899144	23868016	0	114529664	112699504	110769808		337998976
sp|Q61033|LAP2A_MOUSE	Q61033	LAP2A_MOUSE	Tmpo	693	5.6	Mus musculus OX=10090	1:Experimental evidence at protein level	Lamina-associated polypeptide 2, isoforms alpha/zeta	1	0.999	2	3	3	3	0	1	1	1	0	1	1	1	0	1	1	1	0	17438998	0	33787084	0	17438998	0	33787084	0	17438998	0	33787084		51226082
sp|Q9D903|EBP2_MOUSE	Q9D903	EBP2_MOUSE	Ebna1bp2	306	8.2	Mus musculus OX=10090	2:Experimental evidence at transcript level	Probable rRNA-processing protein EBP2	1	0.999	2	4	4	4	1	1	1	1	1	1	1	1	1	1	1	1	0	39992040	40807260	34825044	0	39992040	40807260	34825044	0	39992040	40807260	34825044		115624344
sp|P84228|H32_MOUSE	P84228	H32_MOUSE	H3c15	136	67.6	Mus musculus OX=10090	1:Experimental evidence at protein level	Histone H3.2	1	0.999	16	116	12	116	26	20	27	43	2	3	3	4	26	20	27	43	5076719100	3258249470	4871793700	10798994400	440456224	296041792	445355776	396884832	5076719100	3258249470	4871793700	10798994400		24005756670
sp|P02301|H3C_MOUSE	P02301	H3C_MOUSE	H3-5	136	67.6	Mus musculus OX=10090	3:Protein inferred from homology	Histone H3.3C	1	0.999	15	2	0	106	0	0	1	1	0	0	0	0	24	17	25	40	0	0	55696456	60541524	0	0	0	0	5076719100	3258249470	4871793700	10798994400	sp|P84244|H33_MOUSE	24005756670
sp|P68433|H31_MOUSE	P68433	H31_MOUSE	H3c11	136	67.6	Mus musculus OX=10090	1:Experimental evidence at protein level	Histone H3.1	1	0.999	15	1	1	105	0	0	0	1	0	0	0	1	24	17	24	40	0	0	0	0	0	0	0	0	5076719100	3258249470	4871793700	10798994400		24005756670
sp|P57780|ACTN4_MOUSE	P57780	ACTN4_MOUSE	Actn4	912	4.6	Mus musculus OX=10090	1:Experimental evidence at protein level	Alpha-actinin-4	0.9979	0.999	2	4	3	4	0	1	1	2	0	1	1	1	0	1	1	2	0	27232664	24565244	26531954	0	27232664	24565244	26531954	0	27232664	24565244	26531954		78329862
sp|P47955|RLA1_MOUSE	P47955	RLA1_MOUSE	Rplp1	114	70.2	Mus musculus OX=10090	1:Experimental evidence at protein level	60S acidic ribosomal protein P1	1	0.999	3	15	15	15	2	3	4	6	2	3	4	6	2	3	4	6	0	191292384	131304408	226343840	0	191292384	131304408	226343840	0	191292384	131304408	226343840		548940632
sp|Q3TEA8|HP1B3_MOUSE	Q3TEA8	HP1B3_MOUSE	Hp1bp3	554	19.9	Mus musculus OX=10090	1:Experimental evidence at protein level	Heterochromatin protein 1-binding protein 3	1	0.999	10	25	25	25	2	7	7	9	2	7	7	9	2	7	7	9	88836760	185925520	240884224	271249280	88836760	185925520	240884224	271249280	88836760	185925520	240884224	271249280		786895784
sp|P62908|RS3_MOUSE	P62908	RS3_MOUSE	Rps3	243	48.1	Mus musculus OX=10090	1:Experimental evidence at protein level	40S ribosomal protein S3	1	0.999	7	11	11	11	1	3	2	5	1	3	2	5	1	3	2	5	25228154	20987880	36973032	47694672	25228154	20987880	36973032	47694672	25228154	20987880	36973032	47694672		130883738
sp|Q6ZWV3|RL10_MOUSE	Q6ZWV3	RL10_MOUSE	Rpl10	214	67.8	Mus musculus OX=10090	1:Experimental evidence at protein level	60S ribosomal protein L10	1	0.999	16	86	7	86	10	19	23	34	1	2	1	3	10	19	23	34	445592704	879564100	1009698050	1412922620	41870012	33735936	33515998	39433128	445592704	879564100	1009698050	1412922620		3747777474
sp|P43276|H15_MOUSE	P43276	H15_MOUSE	H1-5	223	33.6	Mus musculus OX=10090	1:Experimental evidence at protein level	Histone H1.5	1	0.999	11	19	19	37	2	4	5	8	2	4	5	8	6	7	10	14	95025152	245471616	225361392	426102656	95025152	245471616	225361392	426102656	174755568	348023168	320607584	616173570		1459559890
sp|Q922K7|NOP2_MOUSE	Q922K7	NOP2_MOUSE	Nop2	793	9.1	Mus musculus OX=10090	1:Experimental evidence at protein level	Probable 28S rRNA (cytosine-C(5))-methyltransferase	1	0.999	3	4	4	4	1	2	0	1	1	2	0	1	1	2	0	1	0	16606459	0	29273896	0	16606459	0	29273896	0	16606459	0	29273896		45880355
sp|Q7TPV4|MBB1A_MOUSE	Q7TPV4	MBB1A_MOUSE	Mybbp1a	1344	4.9	Mus musculus OX=10090	1:Experimental evidence at protein level	Myb-binding protein 1A	1	0.999	2	6	6	6	0	2	2	2	0	2	2	2	0	2	2	2	0	52394128	43331428	48980908	0	52394128	43331428	48980908	0	52394128	43331428	48980908		144706464
sp|P0C0S6|H2AZ_MOUSE	P0C0S6	H2AZ_MOUSE	H2az1	128	56.2	Mus musculus OX=10090	1:Experimental evidence at protein level	Histone H2A.Z	1	0.999	6	22	0	37	3	4	6	9	0	0	0	0	6	7	10	14	171765216	181756112	275791488	456100288	0	0	0	0	5621740000	3226535420	4230223100	11265837100	sp|Q3THW5|H2AV_MOUSE	24344335620
sp|Q920B9|SP16H_MOUSE	Q920B9	SP16H_MOUSE	Supt16h	1047	13.5	Mus musculus OX=10090	1:Experimental evidence at protein level	FACT complex subunit SPT16	1	0.999	9	23	23	23	2	6	6	9	2	6	6	9	2	6	6	9	79928912	189380704	183850624	283926336	79928912	189380704	183850624	283926336	79928912	189380704	183850624	283926336		737086576
sp|P27661|H2AX_MOUSE	P27661	H2AX_MOUSE	H2ax	143	54.5	Mus musculus OX=10090	1:Experimental evidence at protein level	Histone H2AX	1	0.999	8	11	11	32	2	1	3	5	2	1	3	5	8	5	8	11	141892848	13492827	21593886	111416336	141892848	13492827	21593886	111416336	5640488400	3149188610	4100663040	11105296400		23995636450
sp|P46062|SIPA1_MOUSE	P46062	SIPA1_MOUSE	Sipa1	1037	21.6	Mus musculus OX=10090	1:Experimental evidence at protein level	Signal-induced proliferation-associated protein 1	1	0.999	16	39	39	39	3	11	15	10	3	11	15	10	3	11	15	10	108408704	199689744	262499712	270402176	108408704	199689744	262499712	270402176	108408704	199689744	262499712	270402176		841000336
sp|Q920Q8|NS1BP_MOUSE	Q920Q8	NS1BP_MOUSE	Ivns1abp	642	6.1	Mus musculus OX=10090	1:Experimental evidence at protein level	Influenza virus NS1A-binding protein homolog	1	0.999	1	7	7	7	1	2	2	2	1	2	2	2	1	2	2	2	0	90633408	73234640	82431352	0	90633408	73234640	82431352	0	90633408	73234640	82431352		246299400
sp|P61979|HNRPK_MOUSE	P61979	HNRPK_MOUSE	Hnrnpk	463	43	Mus musculus OX=10090	1:Experimental evidence at protein level	Heterogeneous nuclear ribonucleoprotein K	1	0.999	14	35	35	35	7	11	8	9	7	11	8	9	7	11	8	9	246992896	97241048	302350112	285779552	246992896	97241048	302350112	285779552	246992896	97241048	302350112	285779552		932363608
sp|Q9JKF1|IQGA1_MOUSE	Q9JKF1	IQGA1_MOUSE	Iqgap1	1657	3.9	Mus musculus OX=10090	1:Experimental evidence at protein level	Ras GTPase-activating-like protein IQGAP1	1	0.999	3	4	4	4	0	1	1	2	0	1	1	2	0	1	1	2	0	23113156	0	39417816	0	23113156	0	39417816	0	23113156	0	39417816		62530972
sp|O35286|DHX15_MOUSE	O35286	DHX15_MOUSE	Dhx15	795	6	Mus musculus OX=10090	1:Experimental evidence at protein level	ATP-dependent RNA helicase DHX15	1	0.999	3	5	5	5	0	1	1	3	0	1	1	3	0	1	1	3	0	25169328	18985200	23629320	0	25169328	18985200	23629320	0	25169328	18985200	23629320		67783848
sp|P11103|PARP1_MOUSE	P11103	PARP1_MOUSE	Parp1	1013	13.2	Mus musculus OX=10090	1:Experimental evidence at protein level	Poly [ADP-ribose] polymerase 1	1	0.999	11	24	24	24	2	5	9	8	2	5	9	8	2	5	9	8	24580270	147399904	193050256	97844696	24580270	147399904	193050256	97844696	24580270	147399904	193050256	97844696		462875126
sp|P25444|RS2_MOUSE	P25444	RS2_MOUSE	Rps2	293	51.2	Mus musculus OX=10090	1:Experimental evidence at protein level	40S ribosomal protein S2	1	0.999	13	43	43	43	4	9	9	21	4	9	9	21	4	9	9	21	435540736	821284290	914468220	1189015040	435540736	821284290	914468220	1189015040	435540736	821284290	914468220	1189015040		3360308286
sp|Q9D1R9|RL34_MOUSE	Q9D1R9	RL34_MOUSE	Rpl34	117	63.2	Mus musculus OX=10090	1:Experimental evidence at protein level	60S ribosomal protein L34	1	0.999	13	36	36	36	7	6	12	11	7	6	12	11	7	6	12	11	908914690	139348064	797181120	940560320	908914690	139348064	797181120	940560320	908914690	139348064	797181120	940560320		2786004194
sp|P19973|LSP1_MOUSE	P19973	LSP1_MOUSE	Lsp1	330	62.1	Mus musculus OX=10090	1:Experimental evidence at protein level	Lymphocyte-specific protein 1	1	0.999	14	88	88	88	16	23	26	23	16	23	26	23	16	23	26	23	506613792	1698889600	2027841540	1573212030	506613792	1698889600	2027841540	1573212030	506613792	1698889600	2027841540	1573212030		5806556962
sp|P62960|YBOX1_MOUSE	P62960	YBOX1_MOUSE	Ybx1	322	26.7	Mus musculus OX=10090	1:Experimental evidence at protein level	Y-box-binding protein 1	1	0.999	2	7	7	7	0	2	3	2	0	2	3	2	0	2	3	2	0	18655788	14428554	15988323	0	18655788	14428554	15988323	0	18655788	14428554	15988323		49072665
sp|P11032|GRAA_MOUSE	P11032	GRAA_MOUSE	Gzma	260	27.3	Mus musculus OX=10090	1:Experimental evidence at protein level	Granzyme A	1	0.999	6	25	25	25	3	5	9	8	3	5	9	8	3	5	9	8	203873056	262206208	385020960	372862080	203873056	262206208	385020960	372862080	203873056	262206208	385020960	372862080		1223962304
sp|P14869|RLA0_MOUSE	P14869	RLA0_MOUSE	Rplp0	317	47.6	Mus musculus OX=10090	1:Experimental evidence at protein level	60S acidic ribosomal protein P0	1	0.999	16	52	52	52	10	9	10	23	10	9	10	23	10	9	10	23	430352736	317083072	465667744	739051580	430352736	317083072	465667744	739051580	430352736	317083072	465667744	739051580		1952155132
sp|Q3UZ39|LRRF1_MOUSE	Q3UZ39	LRRF1_MOUSE	Lrrfip1	729	10	Mus musculus OX=10090	1:Experimental evidence at protein level	Leucine-rich repeat flightless-interacting protein 1	1	0.999	3	11	11	11	0	3	4	4	0	3	4	4	0	3	4	4	0	124067808	109500528	90425640	0	124067808	109500528	90425640	0	124067808	109500528	90425640		323993976
sp|C0HKE1|H2A1B_MOUSE	C0HKE1	H2A1B_MOUSE	H2ac4	130	46.2	Mus musculus OX=10090	1:Experimental evidence at protein level	Histone H2A type 1-B	1	0.999	9	124	0	124	26	26	27	45	0	0	0	0	26	26	27	45	14702990300	7713500700	10298585100	25695408100	0	0	0	0	14702990300	7713500700	10298585100	25695408100	sp|C0HKE2|H2A1C_MOUSE, sp|C0HKE3|H2A1D_MOUSE, sp|C0HKE4|H2A1E_MOUSE, sp|C0HKE5|H2A1G_MOUSE, sp|C0HKE6|H2A1I_MOUSE, sp|C0HKE7|H2A1N_MOUSE, sp|C0HKE8|H2A1O_MOUSE, sp|C0HKE9|H2A1P_MOUSE, sp|Q8BFU2|H2A3_MOUSE, sp|Q8CGP5|H2A1F_MOUSE, sp|Q8CGP6|H2A1H_MOUSE	58410484200
sp|Q6P4T2|U520_MOUSE	Q6P4T2	U520_MOUSE	Snrnp200	2136	2.6	Mus musculus OX=10090	1:Experimental evidence at protein level	U5 small nuclear ribonucleoprotein 200 kDa helicase	1	0.999	3	6	6	6	0	2	3	1	0	2	3	1	0	2	3	1	0	22983850	18720330	18129478	0	22983850	18720330	18129478	0	22983850	18720330	18129478		59833658
sp|Q91WK0|LRRF2_MOUSE	Q91WK0	LRRF2_MOUSE	Lrrfip2	415	19.3	Mus musculus OX=10090	1:Experimental evidence at protein level	Leucine-rich repeat flightless-interacting protein 2	1	0.999	7	19	19	19	3	4	7	5	3	4	7	5	3	4	7	5	73902960	246212944	287986944	220404400	73902960	246212944	287986944	220404400	73902960	246212944	287986944	220404400		828507248
sp|Q91VR5|DDX1_MOUSE	Q91VR5	DDX1_MOUSE	Ddx1	740	16.4	Mus musculus OX=10090	1:Experimental evidence at protein level	ATP-dependent RNA helicase DDX1	1	0.999	6	12	12	12	1	5	2	4	1	5	2	4	1	5	2	4	27679684	80998680	84431696	87583184	27679684	80998680	84431696	87583184	27679684	80998680	84431696	87583184		280693244
sp|O08573|LEG9_MOUSE	O08573	LEG9_MOUSE	Lgals9	353	9.3	Mus musculus OX=10090	1:Experimental evidence at protein level	Galectin-9	0.9996	0.999	2	3	3	3	0	1	1	1	0	1	1	1	0	1	1	1	0	32366690	51185852	0	0	32366690	51185852	0	0	32366690	51185852	0		83552542
sp|P62852|RS25_MOUSE	P62852	RS25_MOUSE	Rps25	125	38.4	Mus musculus OX=10090	1:Experimental evidence at protein level	40S ribosomal protein S25	1	0.999	6	18	18	18	4	4	5	5	4	4	5	5	4	4	5	5	232937584	256869632	292268896	469489696	232937584	256869632	292268896	469489696	232937584	256869632	292268896	469489696		1251565808
sp|P99024|TBB5_MOUSE	P99024	TBB5_MOUSE	Tubb5	444	21.6	Mus musculus OX=10090	1:Experimental evidence at protein level	Tubulin beta-5 chain	0.9997	0.999	5	1	0	15	1	0	0	0	0	0	0	0	1	5	4	5	42777140	0	0	0	0	0	0	0	0	107929648	63108124	104015488		275053260
sp|P62702|RS4X_MOUSE	P62702	RS4X_MOUSE	Rps4x	263	62.7	Mus musculus OX=10090	1:Experimental evidence at protein level	40S ribosomal protein S4, X isoform	1	0.999	22	80	80	80	15	14	16	35	15	14	16	35	15	14	16	35	461175200	242465472	412530336	672543490	461175200	242465472	412530336	672543490	461175200	242465472	412530336	672543490		1788714498
sp|O35892|SP100_MOUSE	O35892	SP100_MOUSE	Sp100	482	13.3	Mus musculus OX=10090	1:Experimental evidence at protein level	Nuclear autoantigen Sp-100	1	0.999	4	14	11	14	2	5	4	3	2	4	3	2	2	5	4	3	63897752	176959280	185337680	182009024	63897752	148821344	149690896	156339264	63897752	176959280	185337680	182009024		608203736
sp|P68372|TBB4B_MOUSE	P68372	TBB4B_MOUSE	Tubb4b	445	25.2	Mus musculus OX=10090	1:Experimental evidence at protein level	Tubulin beta-4B chain	1	0.999	6	18	2	18	1	6	5	6	1	0	0	1	1	6	5	6	34222008	82614432	32456452	142966496	34222008	0	0	59075696	34222008	82614432	32456452	142966496		292259388
sp|P41105|RL28_MOUSE	P41105	RL28_MOUSE	Rpl28	137	59.9	Mus musculus OX=10090	1:Experimental evidence at protein level	60S ribosomal protein L28	1	0.999	14	71	71	71	13	9	19	30	13	9	19	30	13	9	19	30	645068420	197303984	509871296	754398140	645068420	197303984	509871296	754398140	645068420	197303984	509871296	754398140		2106641840
sp|Q61937|NPM_MOUSE	Q61937	NPM_MOUSE	Npm1	292	62.3	Mus musculus OX=10090	1:Experimental evidence at protein level	Nucleophosmin	1	0.999	13	57	57	57	11	15	18	13	11	15	18	13	11	15	18	13	646154110	734548610	1080159230	973104830	646154110	734548610	1080159230	973104830	646154110	734548610	1080159230	973104830		3433966780
sp|P43274|H14_MOUSE	P43274	H14_MOUSE	H1-4	219	42.5	Mus musculus OX=10090	1:Experimental evidence at protein level	Histone H1.4	1	0.999	15	24	24	61	6	7	4	7	6	7	4	7	13	13	13	22	199300480	493223744	336191680	779768900	199300480	493223744	336191680	779768900	481152768	459965312	452894528	940636420		2334649028
sp|Q9ESX5|DKC1_MOUSE	Q9ESX5	DKC1_MOUSE	Dkc1	509	14.7	Mus musculus OX=10090	1:Experimental evidence at protein level	H/ACA ribonucleoprotein complex subunit DKC1	1	0.999	7	12	12	12	1	4	2	5	1	4	2	5	1	4	2	5	45223980	103467408	93596824	126442928	45223980	103467408	93596824	126442928	45223980	103467408	93596824	126442928		368731140
sp|Q91VC3|IF4A3_MOUSE	Q91VC3	IF4A3_MOUSE	Eif4a3	411	13.4	Mus musculus OX=10090	1:Experimental evidence at protein level	Eukaryotic initiation factor 4A-III	1	0.999	3	7	0	7	2	0	2	3	0	0	0	0	2	0	2	3	103524496	0	35623868	117541152	0	0	0	0	103524496	0	35623868	117541152	tr|A0A0N4SVP8|A0A0N4SVP8_MOUSE, tr|E9PV04|E9PV04_MOUSE	256689516
sp|Q8K019|BCLF1_MOUSE	Q8K019	BCLF1_MOUSE	Bclaf1	919	20.9	Mus musculus OX=10090	1:Experimental evidence at protein level	Bcl-2-associated transcription factor 1	1	0.999	24	117	117	117	15	34	33	35	15	34	33	35	15	34	33	35	440318016	967233540	1118760060	959287940	440318016	967233540	1118760060	959287940	440318016	967233540	1118760060	959287940		3485599556
sp|Q6ZWN5|RS9_MOUSE	Q6ZWN5	RS9_MOUSE	Rps9	194	44.3	Mus musculus OX=10090	1:Experimental evidence at protein level	40S ribosomal protein S9	1	0.999	10	45	45	45	10	9	10	16	10	9	10	16	10	9	10	16	353694592	317884064	356893184	631414460	353694592	317884064	356893184	631414460	353694592	317884064	356893184	631414460		1659886300
sp|Q61879|MYH10_MOUSE	Q61879	MYH10_MOUSE	Myh10	1976	19.1	Mus musculus OX=10090	1:Experimental evidence at protein level	Myosin-10	1	0.999	41	10	8	306	1	0	5	4	1	0	5	2	52	73	92	89	0	0	28312454	24566902	0	0	28312454	24566902	6833396200	5049787400	8154186800	8969250800		29006621200
sp|P35550|FBRL_MOUSE	P35550	FBRL_MOUSE	Fbl	327	58.7	Mus musculus OX=10090	1:Experimental evidence at protein level	rRNA 2'-O-methyltransferase fibrillarin	1	0.999	17	86	79	86	14	20	23	29	13	18	21	27	14	20	23	29	1006897470	1011414270	1151864830	1738922370	910387010	960864260	1118117120	1740630020	1006897470	1011414270	1151864830	1738922370		4909098940
sp|P62267|RS23_MOUSE	P62267	RS23_MOUSE	Rps23	143	61.5	Mus musculus OX=10090	1:Experimental evidence at protein level	40S ribosomal protein S23	1	0.999	10	55	55	55	10	15	14	16	10	15	14	16	10	15	14	16	684443650	765222270	921390590	1141790460	684443650	765222270	921390590	1141790460	684443650	765222270	921390590	1141790460		3512846970
sp|P16858|G3P_MOUSE	P16858	G3P_MOUSE	Gapdh	333	24.9	Mus musculus OX=10090	1:Experimental evidence at protein level	Glyceraldehyde-3-phosphate dehydrogenase	1	0.999	4	17	0	17	3	4	5	5	0	0	0	0	3	4	5	5	95754480	139176544	177691392	155298928	0	0	0	0	95754480	139176544	177691392	155298928	tr|A0A1D5RLD8|A0A1D5RLD8_MOUSE	567921344
sp|P43275|H11_MOUSE	P43275	H11_MOUSE	H1-1	213	36.6	Mus musculus OX=10090	1:Experimental evidence at protein level	Histone H1.1	1	0.999	7	22	22	30	4	5	4	9	4	5	4	9	5	7	6	12	283074944	223192384	231832000	410295584	283074944	223192384	231832000	410295584	243864400	397078944	363724672	541290500		1545958516
sp|Q9QZQ8|H2AY_MOUSE	Q9QZQ8	H2AY_MOUSE	Macroh2a1	372	25.8	Mus musculus OX=10090	1:Experimental evidence at protein level	Core histone macro-H2A.1	1	0.999	6	11	8	11	2	1	2	6	1	1	1	5	2	1	2	6	91651888	0	33501328	95667872	16952778	0	0	21300442	91651888	0	33501328	95667872		220821088
sp|Q8BTM8|FLNA_MOUSE	Q8BTM8	FLNA_MOUSE	Flna	2647	13.4	Mus musculus OX=10090	1:Experimental evidence at protein level	Filamin-A	1	0.999	19	43	43	43	2	17	12	12	2	17	12	12	2	17	12	12	27271260	210772448	183126224	150361984	27271260	210772448	183126224	150361984	27271260	210772448	183126224	150361984		571531916
sp|P35980|RL18_MOUSE	P35980	RL18_MOUSE	Rpl18	188	57.4	Mus musculus OX=10090	1:Experimental evidence at protein level	60S ribosomal protein L18	1	0.999	14	80	80	80	19	14	18	29	19	14	18	29	19	14	18	29	1957978880	848493250	1297666560	2611707900	1957978880	848493250	1297666560	2611707900	1957978880	848493250	1297666560	2611707900		6715846590
sp|Q569Z6|TR150_MOUSE	Q569Z6	TR150_MOUSE	Thrap3	951	22.6	Mus musculus OX=10090	1:Experimental evidence at protein level	Thyroid hormone receptor-associated protein 3	1	0.999	25	197	197	197	28	50	65	54	28	50	65	54	28	50	65	54	1562515330	3003446780	3501713660	2851934980	1562515330	3003446780	3501713660	2851934980	1562515330	3003446780	3501713660	2851934980		10919610750
sp|O70133|DHX9_MOUSE	O70133	DHX9_MOUSE	Dhx9	1380	7.4	Mus musculus OX=10090	1:Experimental evidence at protein level	ATP-dependent RNA helicase A	1	0.999	5	9	9	9	0	2	2	5	0	2	2	5	0	2	2	5	0	31021404	23429038	19681534	0	31021404	23429038	19681534	0	31021404	23429038	19681534		74131976
sp|P01837|IGKC_MOUSE	P01837	IGKC_MOUSE	Igkc	107	61.7	Mus musculus OX=10090	1:Experimental evidence at protein level	Immunoglobulin kappa constant	1	0.999	4	12	5	12	2	4	4	2	0	2	2	1	2	4	4	2	130522904	175603360	312694944	111302880	0	44214208	201306368	49722556	130522904	175603360	312694944	111302880		730124088
sp|Q9JIK5|DDX21_MOUSE	Q9JIK5	DDX21_MOUSE	Ddx21	851	47.4	Mus musculus OX=10090	1:Experimental evidence at protein level	Nucleolar RNA helicase 2	1	0.999	28	101	101	101	12	25	25	39	12	25	25	39	12	25	25	39	507024512	773486270	845244160	885277060	507024512	773486270	845244160	885277060	507024512	773486270	845244160	885277060		3011032002
sp|Q61233|PLSL_MOUSE	Q61233	PLSL_MOUSE	Lcp1	627	26.5	Mus musculus OX=10090	1:Experimental evidence at protein level	Plastin-2	1	0.999	10	29	26	29	7	6	6	10	7	5	6	8	7	6	6	10	411572480	554612540	609719870	686778620	411572480	554612540	609719870	686778620	411572480	554612540	609719870	686778620		2262683510
sp|P62900|RL31_MOUSE	P62900	RL31_MOUSE	Rpl31	125	30.4	Mus musculus OX=10090	1:Experimental evidence at protein level	60S ribosomal protein L31	1	0.999	7	33	33	33	7	6	8	12	7	6	8	12	7	6	8	12	724887870	354866656	544419970	899172800	724887870	354866656	544419970	899172800	724887870	354866656	544419970	899172800		2523347296
sp|P53026|RL10A_MOUSE	P53026	RL10A_MOUSE	Rpl10a	217	35	Mus musculus OX=10090	1:Experimental evidence at protein level	60S ribosomal protein L10a	1	0.999	11	71	71	71	15	13	18	25	15	13	18	25	15	13	18	25	1076288260	432613504	705888060	1306815870	1076288260	432613504	705888060	1306815870	1076288260	432613504	705888060	1306815870		3521605694
sp|P62983|RS27A_MOUSE	P62983	RS27A_MOUSE	Rps27a	156	64.7	Mus musculus OX=10090	1:Experimental evidence at protein level	Ubiquitin-40S ribosomal protein S27a	1	0.999	10	38	29	38	10	6	10	12	6	5	9	9	10	6	10	12	330391360	300473728	402672736	437902144	330391360	300473728	402672736	437902144	330391360	300473728	402672736	437902144		1471439968
sp|P62830|RL23_MOUSE	P62830	RL23_MOUSE	Rpl23	140	61.4	Mus musculus OX=10090	1:Experimental evidence at protein level	60S ribosomal protein L23	1	0.999	6	26	26	26	5	4	7	10	5	4	7	10	5	4	7	10	435286912	344268000	453916000	583492220	435286912	344268000	453916000	583492220	435286912	344268000	453916000	583492220		1816963132
sp|Q571I4|PRAG1_MOUSE	Q571I4	PRAG1_MOUSE	Prag1	1373	6.7	Mus musculus OX=10090	1:Experimental evidence at protein level	Inactive tyrosine-protein kinase PRAG1	1	0.999	4	5	5	5	0	1	3	1	0	1	3	1	0	1	3	1	0	21030696	27969256	0	0	21030696	27969256	0	0	21030696	27969256	0		48999952
sp|P62281|RS11_MOUSE	P62281	RS11_MOUSE	Rps11	158	67.1	Mus musculus OX=10090	1:Experimental evidence at protein level	40S ribosomal protein S11	1	0.999	16	64	64	64	12	8	16	28	12	8	16	28	12	8	16	28	1402612480	601024830	1166641660	1488489980	1402612480	601024830	1166641660	1488489980	1402612480	601024830	1166641660	1488489980		4658768950
sp|Q6VN19|RBP10_MOUSE	Q6VN19	RBP10_MOUSE	Ranbp10	620	5	Mus musculus OX=10090	1:Experimental evidence at protein level	Ran-binding protein 10	0.96	0.999	1	2	2	2	0	1	1	0	0	1	1	0	0	1	1	0	0	17693764	23420184	0	0	17693764	23420184	0	0	17693764	23420184	0		41113948
sp|Q6GSS7|H2A2A_MOUSE	Q6GSS7	H2A2A_MOUSE	Hist2h2aa2	130	71.5	Mus musculus OX=10090	1:Experimental evidence at protein level	Histone H2A type 2-A	1	0.999	11	37	0	79	7	7	8	15	0	0	0	0	17	14	18	30	1999523970	1162215550	1337520900	2646071810	0	0	0	0	10406377500	4682027000	5812192300	14156888100		35057484900
sp|Q8C147|DOCK8_MOUSE	Q8C147	DOCK8_MOUSE	Dock8	2100	26	Mus musculus OX=10090	1:Experimental evidence at protein level	Dedicator of cytokinesis protein 8	1	0.999	31	84	84	84	8	24	23	29	8	24	23	29	8	24	23	29	169573632	333290816	324302592	338410240	169573632	333290816	324302592	338410240	169573632	333290816	324302592	338410240		1165577280
sp|P62911|RL32_MOUSE	P62911	RL32_MOUSE	Rpl32	135	75.6	Mus musculus OX=10090	1:Experimental evidence at protein level	60S ribosomal protein L32	1	0.999	18	94	80	94	21	17	25	31	17	15	22	26	21	17	25	31	1655137280	570673920	994352700	1935230590	963505020	438315968	581292740	912760130	1655137280	570673920	994352700	1935230590		5155394490
sp|P14131|RS16_MOUSE	P14131	RS16_MOUSE	Rps16	146	43.2	Mus musculus OX=10090	1:Experimental evidence at protein level	40S ribosomal protein S16	1	0.999	8	36	36	36	4	10	9	13	4	10	9	13	4	10	9	13	887323260	884559300	901521020	1413435780	887323260	884559300	901521020	1413435780	887323260	884559300	901521020	1413435780		4086839360
sp|P10854|H2B1M_MOUSE	P10854	H2B1M_MOUSE	H2bc14	126	78.6	Mus musculus OX=10090	1:Experimental evidence at protein level	Histone H2B type 1-M	1	0.999	20	5	5	237	1	1	1	2	1	1	1	2	47	38	53	99	38779800	0	30554900	48777964	38779800	0	30554900	48777964	17101145100	9398279200	11533716500	23049482200		61082623000
sp|Q64525|H2B2B_MOUSE	Q64525	H2B2B_MOUSE	Hist2h2bb	126	78.6	Mus musculus OX=10090	1:Experimental evidence at protein level	Histone H2B type 2-B	1	0.999	20	2	2	234	1	0	0	1	1	0	0	1	47	37	52	98	75179368	0	0	6.90398e+06	75179368	0	0	6.90398e+06	17101145100	9398279200	11533716500	23049482200		61082623000
sp|Q64475|H2B1B_MOUSE	Q64475	H2B1B_MOUSE	H2bc3	126	78.6	Mus musculus OX=10090	1:Experimental evidence at protein level	Histone H2B type 1-B	1	0.9989	20	4	4	238	1	1	1	1	1	1	1	1	47	39	53	99	13353034	5119638	7.84657e+06	8.14535e+06	13353034	5119638	7.84657e+06	8.14535e+06	17101145100	9398279200	11533716500	23049482200		61082623000
sp|Q8CGP1|H2B1K_MOUSE	Q8CGP1	H2B1K_MOUSE	H2bc12	126	78.6	Mus musculus OX=10090	1:Experimental evidence at protein level	Histone H2B type 1-K	1	0.999	19	14	0	221	4	3	4	3	0	0	0	0	45	34	51	91	576659070	330258368	429883968	657370370	0	0	0	0	17101145100	9398279200	11533716500	23049482200		61082623000
sp|Q64478|H2B1H_MOUSE	Q64478	H2B1H_MOUSE	H2bc9	126	0	Mus musculus OX=10090	1:Experimental evidence at protein level	Histone H2B type 1-H	0.0489	0.9967	20	4	0	245	1	0	1	2	0	0	0	0	50	40	55	100	32833662	0	35454316	61023040	0	0	0	0	17101145100	9398279200	11533716500	23049482200	sp|Q6ZWY9|H2B1C_MOUSE	61082623000
sp|P10853|H2B1F_MOUSE	P10853	H2B1F_MOUSE	H2bc15	126	0	Mus musculus OX=10090	1:Experimental evidence at protein level	Histone H2B type 1-F/J/L	0.0481	0.999	20	234	0	247	46	38	52	98	0	0	0	0	50	41	55	101	17101145100	9398279200	11533716500	23049482200	0	0	0	0	17101145100	9398279200	11533716500	23049482200		61082623000
sp|Q80WS3|FBLL1_MOUSE	Q80WS3	FBLL1_MOUSE	Fbll1	314	7	Mus musculus OX=10090	1:Experimental evidence at protein level	rRNA/tRNA 2'-O-methyltransferase fibrillarin-like protein 1	0.9849	0.999	2	2	2	9	0	1	0	1	0	1	0	1	1	3	2	3	0	22845218	0	26322280	0	22845218	0	26322280	241356112	241054192	245177824	365074016		1092662144
sp|Q99PV0|PRP8_MOUSE	Q99PV0	PRP8_MOUSE	Prpf8	2335	2.9	Mus musculus OX=10090	1:Experimental evidence at protein level	Pre-mRNA-processing-splicing factor 8	1	0.999	4	7	7	7	1	2	2	2	1	2	2	2	1	2	2	2	24084284	21191882	30593472	26137420	24084284	21191882	30593472	26137420	24084284	21191882	30593472	26137420		102007058
sp|Q9CXW4|RL11_MOUSE	Q9CXW4	RL11_MOUSE	Rpl11	178	39.9	Mus musculus OX=10090	1:Experimental evidence at protein level	60S ribosomal protein L11	1	0.999	6	44	44	44	9	9	11	15	9	9	11	15	9	9	11	15	912055870	702308740	886249020	1128534400	912055870	702308740	886249020	1128534400	912055870	702308740	886249020	1128534400		3629148030
sp|Q9D0E1|HNRPM_MOUSE	Q9D0E1	HNRPM_MOUSE	Hnrnpm	729	55.7	Mus musculus OX=10090	1:Experimental evidence at protein level	Heterogeneous nuclear ribonucleoprotein M	1	0.999	32	76	76	76	9	10	25	32	9	10	25	32	9	10	25	32	279224992	301919552	417094848	303380480	279224992	301919552	417094848	303380480	279224992	301919552	417094848	303380480		1301619872
sp|P47962|RL5_MOUSE	P47962	RL5_MOUSE	Rpl5	297	30.6	Mus musculus OX=10090	1:Experimental evidence at protein level	60S ribosomal protein L5	1	0.999	8	22	22	22	7	1	4	10	7	1	4	10	7	1	4	10	617260350	47441672	305101856	511285312	617260350	47441672	305101856	511285312	617260350	47441672	305101856	511285312		1481089190
sp|O88342|WDR1_MOUSE	O88342	WDR1_MOUSE	Wdr1	606	18.5	Mus musculus OX=10090	1:Experimental evidence at protein level	WD repeat-containing protein 1	1	0.999	4	7	7	7	1	2	2	2	1	2	2	2	1	2	2	2	0	63038384	53464704	23421346	0	63038384	53464704	23421346	0	63038384	53464704	23421346		139924434
sp|P62754|RS6_MOUSE	P62754	RS6_MOUSE	Rps6	249	57	Mus musculus OX=10090	1:Experimental evidence at protein level	40S ribosomal protein S6	1	0.999	12	51	51	51	8	8	14	21	8	8	14	21	8	8	14	21	610172540	388850112	542446660	664524540	610172540	388850112	542446660	664524540	610172540	388850112	542446660	664524540		2205993852
sp|Q922Q2|RIOK1_MOUSE	Q922Q2	RIOK1_MOUSE	Riok1	567	46.4	Mus musculus OX=10090	1:Experimental evidence at protein level	Serine/threonine-protein kinase RIO1	1	0.999	11	32	32	32	1	11	8	12	1	11	8	12	1	11	8	12	41569692	285966464	158481808	236699200	41569692	285966464	158481808	236699200	41569692	285966464	158481808	236699200		722717164
sp|P19253|RL13A_MOUSE	P19253	RL13A_MOUSE	Rpl13a	203	47.3	Mus musculus OX=10090	1:Experimental evidence at protein level	60S ribosomal protein L13a	1	0.999	14	74	74	74	15	11	19	29	15	11	19	29	15	11	19	29	891951300	412634176	591431940	964836030	891951300	412634176	591431940	964836030	891951300	412634176	591431940	964836030		2860853446
sp|P62918|RL8_MOUSE	P62918	RL8_MOUSE	Rpl8	257	75.1	Mus musculus OX=10090	1:Experimental evidence at protein level	60S ribosomal protein L8	1	0.999	24	133	133	133	27	28	32	46	27	28	32	46	27	28	32	46	2923110910	1881230850	2446775040	3279039740	2923110910	1881230850	2446775040	3279039740	2923110910	1881230850	2446775040	3279039740		10530156540
sp|Q9D8E6|RL4_MOUSE	Q9D8E6	RL4_MOUSE	Rpl4	419	61.8	Mus musculus OX=10090	1:Experimental evidence at protein level	60S ribosomal protein L4	1	0.999	27	132	132	132	24	27	37	44	24	27	37	44	24	27	37	44	1381480060	903096380	1027221890	1682693380	1381480060	903096380	1027221890	1682693380	1381480060	903096380	1027221890	1682693380		4994491710
sp|Q99LF4|RTCB_MOUSE	Q99LF4	RTCB_MOUSE	Rtcb	505	24.6	Mus musculus OX=10090	1:Experimental evidence at protein level	RNA-splicing ligase RtcB homolog	1	0.999	6	18	18	18	3	5	6	4	3	5	6	4	3	5	6	4	92965264	117839776	173666496	75456544	92965264	117839776	173666496	75456544	92965264	117839776	173666496	75456544		459928080
sp|Q08288|LYAR_MOUSE	Q08288	LYAR_MOUSE	Lyar	388	4.1	Mus musculus OX=10090	1:Experimental evidence at protein level	Cell growth-regulating nucleolar protein	0.9578	0.999	1	2	2	2	0	1	0	1	0	1	0	1	0	1	0	1	0	40217892	0	47316380	0	40217892	0	47316380	0	40217892	0	47316380		87534272
sp|P12970|RL7A_MOUSE	P12970	RL7A_MOUSE	Rpl7a	266	74.1	Mus musculus OX=10090	1:Experimental evidence at protein level	60S ribosomal protein L7a	1	0.999	28	120	120	120	26	19	28	47	26	19	28	47	26	19	28	47	2820310780	666008960	952385730	3127243520	2820310780	666008960	952385730	3127243520	2820310780	666008960	952385730	3127243520		7565948990
sp|Q8BP67|RL24_MOUSE	Q8BP67	RL24_MOUSE	Rpl24	157	50.3	Mus musculus OX=10090	1:Experimental evidence at protein level	60S ribosomal protein L24	1	0.999	8	38	38	38	8	8	11	11	8	8	11	11	8	8	11	11	742703230	526146400	706580480	774851200	742703230	526146400	706580480	774851200	742703230	526146400	706580480	774851200		2750281310
sp|P36993|PPM1B_MOUSE	P36993	PPM1B_MOUSE	Ppm1b	390	61.3	Mus musculus OX=10090	1:Experimental evidence at protein level	Protein phosphatase 1B	1	0.999	23	294	275	294	62	82	69	81	58	75	66	76	62	82	69	81	5925100000	3010907650	5441062400	4973583400	5925100000	3010907650	5441062400	4973583400	5925100000	3010907650	5441062400	4973583400		19350653450
sp|P47915|RL29_MOUSE	P47915	RL29_MOUSE	Rpl29	160	48.1	Mus musculus OX=10090	1:Experimental evidence at protein level	60S ribosomal protein L29	1	0.999	10	61	19	61	15	13	14	19	5	3	5	6	15	13	14	19	1064187460	556040260	787828290	1096129660	189729728	47045656	153229792	169719808	1064187460	556040260	787828290	1096129660		3504185670
tr|D3Z2H9|D3Z2H9_MOUSE	D3Z2H9	D3Z2H9_MOUSE	Tpm3-rs7	248	78.2	Mus musculus OX=10090	3:Protein inferred from homology	Tropomyosin 3, related sequence 7	1	0.999	28	228	119	228	44	60	65	59	24	32	37	26	44	60	65	59	7461134800	9911917600	11368849400	8807181300	4489036300	6902560300	8077473800	6081506300	7461134800	9911917600	11368849400	8807181300		37549083100
sp|Q00PI9|HNRL2_MOUSE	Q00PI9	HNRL2_MOUSE	Hnrnpul2	745	15.2	Mus musculus OX=10090	1:Experimental evidence at protein level	Heterogeneous nuclear ribonucleoprotein U-like protein 2	1	0.999	7	31	31	31	3	9	10	9	3	9	10	9	3	9	10	9	44452204	175366144	160918656	92975408	44452204	175366144	160918656	92975408	44452204	175366144	160918656	92975408		473712412
sp|Q8BFZ3|ACTBL_MOUSE	Q8BFZ3	ACTBL_MOUSE	Actbl2	376	61.7	Mus musculus OX=10090	1:Experimental evidence at protein level	Beta-actin-like protein 2	1	0.999	24	186	186	731	38	42	43	63	38	42	43	63	159	173	175	224	3343901700	2185004030	2326736380	2479107070	3343901700	2185004030	2326736380	2479107070	137858269000	109632356000	127909290000	153758532000		529158447000
sp|P84099|RL19_MOUSE	P84099	RL19_MOUSE	Rpl19	196	36.2	Mus musculus OX=10090	1:Experimental evidence at protein level	60S ribosomal protein L19	1	0.999	12	48	48	48	7	11	11	19	7	11	11	19	7	11	11	19	1114439040	878417660	933790460	1329995650	1114439040	878417660	933790460	1329995650	1114439040	878417660	933790460	1329995650		4256642810
sp|P83882|RL36A_MOUSE	P83882	RL36A_MOUSE	Rpl36a	106	40.6	Mus musculus OX=10090	1:Experimental evidence at protein level	60S ribosomal protein L36a	1	0.999	7	38	0	38	10	7	10	11	0	0	0	0	10	7	10	11	1299113980	1003638270	1201011710	1413709820	0	0	0	0	1299113980	1003638270	1201011710	1413709820		4917473780
sp|P11499|HS90B_MOUSE	P11499	HS90B_MOUSE	Hsp90ab1	724	6.1	Mus musculus OX=10090	1:Experimental evidence at protein level	Heat shock protein HSP 90-beta	0.9999	0.999	2	4	4	4	0	2	0	2	0	2	0	2	0	2	0	2	0	21690480	0	24590464	0	21690480	0	24590464	0	21690480	0	24590464		46280944
sp|P11352|GPX1_MOUSE	P11352	GPX1_MOUSE	Gpx1	201	66.7	Mus musculus OX=10090	1:Experimental evidence at protein level	Glutathione peroxidase 1	1	0.999	8	38	38	38	4	10	14	10	4	10	14	10	4	10	14	10	882252420	1051420290	1133544320	1040808380	882252420	1051420290	1133544320	1040808380	882252420	1051420290	1133544320	1040808380		4108025410
sp|Q922P9|GLYR1_MOUSE	Q922P9	GLYR1_MOUSE	Glyr1	546	14.3	Mus musculus OX=10090	1:Experimental evidence at protein level	Cytokine-like nuclear factor N-PAC	1	0.999	5	17	17	17	4	3	4	6	4	3	4	6	4	3	4	6	85456896	66761072	65931932	105188736	85456896	66761072	65931932	105188736	85456896	66761072	65931932	105188736		323338636
sp|Q8CEZ0|KCTD2_MOUSE	Q8CEZ0	KCTD2_MOUSE	Kctd2	266	20.7	Mus musculus OX=10090	2:Experimental evidence at transcript level	BTB/POZ domain-containing protein KCTD2	0.9578	0.999	1	3	3	3	0	1	1	1	0	1	1	1	0	1	1	1	0	39719432	0	44472640	0	39719432	0	44472640	0	39719432	0	44472640		84192072
sp|Q3TBD2|HMHA1_MOUSE	Q3TBD2	HMHA1_MOUSE	Arhgap45	1116	26.4	Mus musculus OX=10090	1:Experimental evidence at protein level	Rho GTPase-activating protein 45	1	0.999	17	48	48	48	6	15	14	13	6	15	14	13	6	15	14	13	165964096	376585952	355090016	247106448	165964096	376585952	355090016	247106448	165964096	376585952	355090016	247106448		1144746512
sp|Q9ERG0|LIMA1_MOUSE	Q9ERG0	LIMA1_MOUSE	Lima1	753	11.2	Mus musculus OX=10090	1:Experimental evidence at protein level	LIM domain and actin-binding protein 1	1	0.999	6	9	9	9	1	3	3	2	1	3	3	2	1	3	3	2	31376168	38824756	38559144	38992236	31376168	38824756	38559144	38992236	31376168	38824756	38559144	38992236		147752304
sp|P47963|RL13_MOUSE	P47963	RL13_MOUSE	Rpl13	211	48.3	Mus musculus OX=10090	1:Experimental evidence at protein level	60S ribosomal protein L13	1	0.999	15	106	106	106	23	23	27	33	23	23	27	33	23	23	27	33	2203827970	698071300	782388030	2419581700	2203827970	698071300	782388030	2419581700	2203827970	698071300	782388030	2419581700		6103869000
sp|Q61656|DDX5_MOUSE	Q61656	DDX5_MOUSE	Ddx5	614	32.2	Mus musculus OX=10090	1:Experimental evidence at protein level	Probable ATP-dependent RNA helicase DDX5	1	0.999	16	41	39	41	9	11	6	15	9	11	6	13	9	11	6	15	391136000	358065056	370638496	454453696	391136000	358065056	370638496	454453696	391136000	358065056	370638496	454453696		1574293248
sp|P62717|RL18A_MOUSE	P62717	RL18A_MOUSE	Rpl18a	176	67.6	Mus musculus OX=10090	1:Experimental evidence at protein level	60S ribosomal protein L18a	1	0.999	18	86	86	86	19	16	25	26	19	16	25	26	19	16	25	26	1771094140	886501060	1136590340	1785028990	1771094140	886501060	1136590340	1785028990	1771094140	886501060	1136590340	1785028990		5579214530
sp|Q8VDD5|MYH9_MOUSE	Q8VDD5	MYH9_MOUSE	Myh9	1960	88.1	Mus musculus OX=10090	1:Experimental evidence at protein level	Myosin-9	1	0.999	331	5632	5176	5632	1013	1468	1536	1615	936	1352	1410	1478	1013	1468	1536	1615	48594493000	61454053000	63183815000	57758368000	48594493000	61454053000	63183815000	57758368000	48594493000	61454053000	63183815000	57758368000		230990729000
sp|P51410|RL9_MOUSE	P51410	RL9_MOUSE	Rpl9	192	33.3	Mus musculus OX=10090	1:Experimental evidence at protein level	60S ribosomal protein L9	1	0.999	7	33	7	33	9	5	7	12	2	1	2	2	9	5	7	12	410700736	158345552	238256128	386775360	41571068	19658438	35431104	56267380	410700736	158345552	238256128	386775360		1194077776
sp|O08638|MYH11_MOUSE	O08638	MYH11_MOUSE	Myh11	1972	10.2	Mus musculus OX=10090	1:Experimental evidence at protein level	Myosin-11	1	0.999	29	14	14	228	0	6	4	4	0	6	4	4	35	63	58	72	0	128790944	236607904	318549504	0	128790944	236607904	318549504	9265668100	11368175600	10743424000	11776163800		43153431500
sp|Q9JJ28|FLII_MOUSE	Q9JJ28	FLII_MOUSE	Flii	1271	25.8	Mus musculus OX=10090	1:Experimental evidence at protein level	Protein flightless-1 homolog	1	0.999	23	101	101	101	12	25	26	38	12	25	26	38	12	25	26	38	658514180	931253760	894160700	839876540	658514180	931253760	894160700	839876540	658514180	931253760	894160700	839876540		3323805180
sp|O54824|IL16_MOUSE	O54824	IL16_MOUSE	Il16	1322	17.2	Mus musculus OX=10090	1:Experimental evidence at protein level	Pro-interleukin-16	1	0.999	16	57	57	57	10	14	19	14	10	14	19	14	10	14	19	14	421331488	750831810	827127490	447956544	421331488	750831810	827127490	447956544	421331488	750831810	827127490	447956544		2447247332
sp|P21107|TPM3_MOUSE	P21107	TPM3_MOUSE	Tpm3	285	51.6	Mus musculus OX=10090	1:Experimental evidence at protein level	Tropomyosin alpha-3 chain	1	0.999	21	49	49	158	7	16	13	13	7	16	13	13	27	44	41	46	974006780	1286060030	1367299200	1147904000	974006780	1286060030	1367299200	1147904000	6154093100	7117343200	7950081500	6467738600		27689256400
sp|Q9WVR4|FXR2_MOUSE	Q9WVR4	FXR2_MOUSE	Fxr2	673	3.3	Mus musculus OX=10090	1:Experimental evidence at protein level	RNA-binding protein FXR2	1	0.999	2	3	1	3	0	2	0	1	0	1	0	0	0	2	0	1	0	32112784	0	34587388	0	0	0	0	0	32112784	0	34587388		66700172
sp|Q8VEK3|HNRPU_MOUSE	Q8VEK3	HNRPU_MOUSE	Hnrnpu	800	28.2	Mus musculus OX=10090	1:Experimental evidence at protein level	Heterogeneous nuclear ribonucleoprotein U	1	0.999	26	108	108	108	13	32	28	35	13	32	28	35	13	32	28	35	1285786110	1500052480	1391648510	1593394180	1285786110	1500052480	1391648510	1593394180	1285786110	1500052480	1391648510	1593394180		5770881280
sp|Q9QYC0|ADDA_MOUSE	Q9QYC0	ADDA_MOUSE	Add1	735	34.8	Mus musculus OX=10090	1:Experimental evidence at protein level	Alpha-adducin	1	0.999	20	80	73	80	9	29	24	18	9	26	21	17	9	29	24	18	455012736	1051028220	870756220	736117440	455012736	1051028220	870756220	736117440	455012736	1051028220	870756220	736117440		3112914616
sp|Q6URW6|MYH14_MOUSE	Q6URW6	MYH14_MOUSE	Myh14	2000	10.4	Mus musculus OX=10090	1:Experimental evidence at protein level	Myosin-14	1	0.999	21	11	11	162	2	3	3	3	2	3	3	3	27	40	44	51	271358912	685927420	779412480	824634240	271358912	685927420	779412480	824634240	7271077900	8627013600	8147061200	8772796400		32817949100
sp|P97351|RS3A_MOUSE	P97351	RS3A_MOUSE	Rps3a	264	67.8	Mus musculus OX=10090	1:Experimental evidence at protein level	40S ribosomal protein S3a	1	0.999	22	59	59	59	13	11	15	20	13	11	15	20	13	11	15	20	621892800	440370816	502643840	613668740	621892800	440370816	502643840	613668740	621892800	440370816	502643840	613668740		2178576196
sp|Q9WUM3|COR1B_MOUSE	Q9WUM3	COR1B_MOUSE	Coro1b	484	27.5	Mus musculus OX=10090	1:Experimental evidence at protein level	Coronin-1B	1	0.999	11	36	36	36	4	12	8	12	4	12	8	12	4	12	8	12	325224736	523484960	496695648	393828512	325224736	523484960	496695648	393828512	325224736	523484960	496695648	393828512		1739233856
sp|Q99KG3|RBM10_MOUSE	Q99KG3	RBM10_MOUSE	Rbm10	930	20.6	Mus musculus OX=10090	1:Experimental evidence at protein level	RNA-binding protein 10	1	0.999	10	24	23	24	3	10	7	4	3	10	7	3	3	10	7	4	100583496	267716448	223713680	162168544	100583496	267716448	223713680	162168544	100583496	267716448	223713680	162168544		754182168
sp|Q99104|MYO5A_MOUSE	Q99104	MYO5A_MOUSE	Myo5a	1853	36.3	Mus musculus OX=10090	1:Experimental evidence at protein level	Unconventional myosin-Va	1	0.999	49	176	175	178	21	60	44	51	21	59	44	51	21	60	45	52	484125024	752579260	696610940	593356480	484125024	752579260	696610940	593356480	484125024	752579260	696610940	593356480		2526671704
sp|P43277|H13_MOUSE	P43277	H13_MOUSE	H1-3	221	46.2	Mus musculus OX=10090	1:Experimental evidence at protein level	Histone H1.3	1	0.999	16	20	10	69	4	4	5	7	2	2	3	3	11	13	18	27	346378688	343549728	368058560	680540160	221486048	240998176	272812352	419270560	505893856	958507330	793365180	730175810		2987942176
sp|P62242|RS8_MOUSE	P62242	RS8_MOUSE	Rps8	208	67.3	Mus musculus OX=10090	1:Experimental evidence at protein level	40S ribosomal protein S8	1	0.999	13	117	117	117	27	25	31	34	27	25	31	34	27	25	31	34	3549795840	2392369410	2798456830	3377350910	3549795840	2392369410	2798456830	3377350910	3549795840	2392369410	2798456830	3377350910		12117972990
sp|P21855|CD72_MOUSE	P21855	CD72_MOUSE	Cd72	354	45.2	Mus musculus OX=10090	1:Experimental evidence at protein level	B-cell differentiation antigen CD72	1	0.999	22	92	92	92	15	26	24	27	15	26	24	27	15	26	24	27	981211200	2477954050	1862054400	1717532800	981211200	2477954050	1862054400	1717532800	981211200	2477954050	1862054400	1717532800		7038752450
sp|P14115|RL27A_MOUSE	P14115	RL27A_MOUSE	Rpl27a	148	69.6	Mus musculus OX=10090	1:Experimental evidence at protein level	60S ribosomal protein L27a	1	0.999	13	52	52	52	8	11	12	21	8	11	12	21	8	11	12	21	1928486400	1353144700	1527154940	1859467520	1928486400	1353144700	1527154940	1859467520	1928486400	1353144700	1527154940	1859467520		6668253560
sp|P58771|TPM1_MOUSE	P58771	TPM1_MOUSE	Tpm1	284	27.8	Mus musculus OX=10090	1:Experimental evidence at protein level	Tropomyosin alpha-1 chain	1	0.999	10	10	10	64	2	3	2	3	2	3	2	3	12	18	15	19	87319776	150482416	207570528	161665520	87319776	150482416	207570528	161665520	6145111600	6577928200	7181179900	5902109700		25806329400
sp|O09167|RL21_MOUSE	O09167	RL21_MOUSE	Rpl21	160	72.5	Mus musculus OX=10090	1:Experimental evidence at protein level	60S ribosomal protein L21	1	0.999	13	77	77	77	18	15	16	28	18	15	16	28	18	15	16	28	1442605310	936220800	813604540	1629466620	1442605310	936220800	813604540	1629466620	1442605310	936220800	813604540	1629466620		4821897270
sp|A2AKX3|SETX_MOUSE	A2AKX3	SETX_MOUSE	Setx	2646	25.5	Mus musculus OX=10090	1:Experimental evidence at protein level	Probable helicase senataxin	1	0.999	45	145	145	145	17	42	41	45	17	42	41	45	17	42	41	45	507604608	801234240	706389820	636938180	507604608	801234240	706389820	636938180	507604608	801234240	706389820	636938180		2652166848
sp|Q3V3R1|C1TM_MOUSE	Q3V3R1	C1TM_MOUSE	Mthfd1l	977	36.5	Mus musculus OX=10090	1:Experimental evidence at protein level	Monofunctional C1-tetrahydrofolate synthase, mitochondrial	1	0.999	31	124	115	124	28	24	29	43	26	22	27	40	28	24	29	43	700628290	491762112	525050240	695703870	640289090	460051616	524183136	699995260	700628290	491762112	525050240	695703870		2413144512
sp|P61514|RL37A_MOUSE	P61514	RL37A_MOUSE	Rpl37a	92	33.7	Mus musculus OX=10090	1:Experimental evidence at protein level	60S ribosomal protein L37a	1	0.999	4	16	16	16	4	4	4	4	4	4	4	4	4	4	4	4	139019648	85746768	58626056	171402160	139019648	85746768	58626056	171402160	139019648	85746768	58626056	171402160		454794632
sp|P15864|H12_MOUSE	P15864	H12_MOUSE	H1-2	212	48.1	Mus musculus OX=10090	1:Experimental evidence at protein level	Histone H1.2	1	0.999	15	71	22	71	12	14	17	28	5	5	4	8	12	14	17	28	455897472	905650500	736965060	656004990	336766720	386580064	267413184	614539010	455897472	905650500	736965060	656004990		2754518022
sp|Q8BVK9|SP110_MOUSE	Q8BVK9	SP110_MOUSE	Sp110	445	10.6	Mus musculus OX=10090	1:Experimental evidence at protein level	Sp110 nuclear body protein	1	0.999	2	7	7	7	1	3	1	2	1	3	1	2	1	3	1	2	21290834	85321528	25582382	83186496	21290834	85321528	25582382	83186496	21290834	85321528	25582382	83186496		215381240
sp|Q9CY66|GAR1_MOUSE	Q9CY66	GAR1_MOUSE	Gar1	231	6.9	Mus musculus OX=10090	1:Experimental evidence at protein level	H/ACA ribonucleoprotein complex subunit 1	1	0.999	2	6	6	6	1	1	1	3	1	1	1	3	1	1	1	3	49402084	37691076	38896964	49402092	49402084	37691076	38896964	49402092	49402084	37691076	38896964	49402092		175392216
sp|P62889|RL30_MOUSE	P62889	RL30_MOUSE	Rpl30	115	86.1	Mus musculus OX=10090	1:Experimental evidence at protein level	60S ribosomal protein L30	1	0.999	10	47	47	47	12	7	10	18	12	7	10	18	12	7	10	18	663298880	250742096	370005440	554648190	663298880	250742096	370005440	554648190	663298880	250742096	370005440	554648190		1838694606
sp|P47911|RL6_MOUSE	P47911	RL6_MOUSE	Rpl6	296	52	Mus musculus OX=10090	1:Experimental evidence at protein level	60S ribosomal protein L6	1	0.999	19	120	120	120	27	25	30	38	27	25	30	38	27	25	30	38	4338085400	1773986180	2302883330	3831950080	4338085400	1773986180	2302883330	3831950080	4338085400	1773986180	2302883330	3831950080		12246904990
sp|P49290|PERE_MOUSE	P49290	PERE_MOUSE	Epx	716	31.1	Mus musculus OX=10090	1:Experimental evidence at protein level	Eosinophil peroxidase	1	0.999	20	65	58	65	9	18	13	25	8	16	11	23	9	18	13	25	355884736	453557120	387894976	422692448	336290240	431834880	379008832	400338016	355884736	453557120	387894976	422692448		1620029280
sp|Q8BJS4|SUN2_MOUSE	Q8BJS4	SUN2_MOUSE	Sun2	731	28.3	Mus musculus OX=10090	1:Experimental evidence at protein level	SUN domain-containing protein 2	1	0.999	11	44	44	44	6	15	14	9	6	15	14	9	6	15	14	9	139858480	311933312	196242784	254690048	139858480	311933312	196242784	254690048	139858480	311933312	196242784	254690048		902724624
sp|Q8VC57|KCTD5_MOUSE	Q8VC57	KCTD5_MOUSE	Kctd5	234	55.6	Mus musculus OX=10090	1:Experimental evidence at protein level	BTB/POZ domain-containing protein KCTD5	1	0.999	7	34	34	34	7	10	8	9	7	10	8	9	7	10	8	9	710729470	817894780	794195390	710788220	710729470	817894780	794195390	710788220	710729470	817894780	794195390	710788220		3033607860
sp|Q9WTI7|MYO1C_MOUSE	Q9WTI7	MYO1C_MOUSE	Myo1c	1063	58.4	Mus musculus OX=10090	1:Experimental evidence at protein level	Unconventional myosin-Ic	1	0.999	82	621	617	623	144	142	144	191	143	141	143	190	144	142	145	192	8601248800	5613591600	5879215600	8066450400	8601248800	5613591600	5879215600	8066450400	8601248800	5613591600	5879215600	8066450400		28160506400
sp|Q8CCF0|PRP31_MOUSE	Q8CCF0	PRP31_MOUSE	Prpf31	499	57.7	Mus musculus OX=10090	1:Experimental evidence at protein level	U4/U6 small nuclear ribonucleoprotein Prp31	1	0.999	26	113	113	113	14	38	30	31	14	38	30	31	14	38	30	31	720012800	973803140	813197310	841222780	720012800	973803140	813197310	841222780	720012800	973803140	813197310	841222780		3348236030
sp|Q501J6|DDX17_MOUSE	Q501J6	DDX17_MOUSE	Ddx17	650	11.7	Mus musculus OX=10090	1:Experimental evidence at protein level	Probable ATP-dependent RNA helicase DDX17	1	0.999	6	6	6	8	0	2	2	2	0	2	2	2	0	2	2	4	0	74238232	0	62309796	0	74238232	0	62309796	0	74238232	0	72399600		146637832
sp|E9Q634|MYO1E_MOUSE	E9Q634	MYO1E_MOUSE	Myo1e	1107	38.8	Mus musculus OX=10090	1:Experimental evidence at protein level	Unconventional myosin-Ie	1	0.999	38	187	182	187	34	40	54	59	33	39	52	58	34	40	54	59	1863222020	1308054020	1362841860	1720730620	1863222020	1308054020	1362841860	1720730620	1863222020	1308054020	1362841860	1720730620		6254848520
sp|P14148|RL7_MOUSE	P14148	RL7_MOUSE	Rpl7	270	40.7	Mus musculus OX=10090	1:Experimental evidence at protein level	60S ribosomal protein L7	1	0.999	16	61	61	61	13	11	12	25	13	11	12	25	13	11	12	25	1086531970	574754300	703385860	893974660	1086531970	574754300	703385860	893974660	1086531970	574754300	703385860	893974660		3258646790
sp|Q9CPR4|RL17_MOUSE	Q9CPR4	RL17_MOUSE	Rpl17	184	68.5	Mus musculus OX=10090	1:Experimental evidence at protein level	60S ribosomal protein L17	1	0.999	15	72	64	72	15	14	18	25	13	12	17	22	15	14	18	25	1834679550	1208581630	1433166080	1489382400	1834679550	1208581630	1433166080	1489382400	1834679550	1208581630	1433166080	1489382400		5965809660
sp|O35737|HNRH1_MOUSE	O35737	HNRH1_MOUSE	Hnrnph1	449	5.8	Mus musculus OX=10090	1:Experimental evidence at protein level	Heterogeneous nuclear ribonucleoprotein H	0.9983	0.999	2	5	0	5	1	1	2	1	0	0	0	0	1	1	2	1	73040216	99400312	90466520	74971016	0	0	0	0	73040216	99400312	90466520	74971016	sp|P70333|HNRH2_MOUSE	337878064
sp|Q5SYD0|MYO1D_MOUSE	Q5SYD0	MYO1D_MOUSE	Myo1d	1006	7.8	Mus musculus OX=10090	1:Experimental evidence at protein level	Unconventional myosin-Id	1	0.999	5	3	3	19	0	1	0	2	0	1	0	2	3	5	5	6	0	0	0	13412883	0	0	0	13412883	944666180	920456830	875489730	911422530		3652035270
sp|Q9CR57|RL14_MOUSE	Q9CR57	RL14_MOUSE	Rpl14	217	53.9	Mus musculus OX=10090	1:Experimental evidence at protein level	60S ribosomal protein L14	1	0.999	16	102	102	102	25	17	26	34	25	17	26	34	25	17	26	34	2839830780	1209703300	1538099970	2338610690	2839830780	1209703300	1538099970	2338610690	2839830780	1209703300	1538099970	2338610690		7926244740
sp|Q9CWZ3|RBM8A_MOUSE	Q9CWZ3	RBM8A_MOUSE	Rbm8a	174	28.2	Mus musculus OX=10090	1:Experimental evidence at protein level	RNA-binding protein 8A	1	0.999	2	9	4	9	2	2	2	3	1	1	1	1	2	2	2	3	69435440	34600568	46833304	52313156	32757720	11181857	18464718	22051946	69435440	34600568	46833304	52313156		203182468
tr|A7UAK5|A7UAK5_MOUSE	A7UAK5	A7UAK5_MOUSE	Pfkfb3	555	31.4	Mus musculus OX=10090	1:Experimental evidence at protein level	6-phosphofructo-2-kinase/fructose-2, 6-biphosphatase 3 splice variant 2	1	0.999	12	40	40	40	7	11	9	13	7	11	9	13	7	11	9	13	152294192	228288064	156456240	205159056	152294192	228288064	156456240	205159056	152294192	228288064	156456240	205159056		742197552
sp|P47964|RL36_MOUSE	P47964	RL36_MOUSE	Rpl36	105	33.3	Mus musculus OX=10090	1:Experimental evidence at protein level	60S ribosomal protein L36	1	0.999	6	23	23	23	4	4	5	10	4	4	5	10	4	4	5	10	293751488	160681248	127167568	300561728	293751488	160681248	127167568	300561728	293751488	160681248	127167568	300561728		882162032
sp|Q5SUA5|MYO1G_MOUSE	Q5SUA5	MYO1G_MOUSE	Myo1g	1024	65.8	Mus musculus OX=10090	1:Experimental evidence at protein level	Unconventional myosin-Ig	1	0.999	72	678	664	678	119	176	179	204	116	172	175	201	119	176	179	204	6922670100	7066975200	6542671900	6550646800	6922670100	7066975200	6542671900	6550646800	6922670100	7066975200	6542671900	6550646800		27082964000
sp|P62082|RS7_MOUSE	P62082	RS7_MOUSE	Rps7	194	39.7	Mus musculus OX=10090	1:Experimental evidence at protein level	40S ribosomal protein S7	1	0.999	6	13	13	13	4	1	1	7	4	1	1	7	4	1	1	7	229578336	54573024	50698128	213043536	229578336	54573024	50698128	213043536	229578336	54573024	50698128	213043536		547893024
sp|P59999|ARPC4_MOUSE	P59999	ARPC4_MOUSE	Arpc4	168	96.4	Mus musculus OX=10090	1:Experimental evidence at protein level	Actin-related protein 2/3 complex subunit 4	1	0.999	17	81	81	81	25	12	15	29	25	12	15	29	25	12	15	29	3641455360	1164396540	1249467650	3162725630	3641455360	1164396540	1249467650	3162725630	3641455360	1164396540	1249467650	3162725630		9218045180
sp|P60867|RS20_MOUSE	P60867	RS20_MOUSE	Rps20	119	34.5	Mus musculus OX=10090	1:Experimental evidence at protein level	40S ribosomal protein S20	1	0.999	4	26	26	26	7	7	7	5	7	7	7	5	7	7	7	5	1065766910	827066690	841063680	893665980	1065766910	827066690	841063680	893665980	1065766910	827066690	841063680	893665980		3627563260
sp|Q8K4G5|ABLM1_MOUSE	Q8K4G5	ABLM1_MOUSE	Ablim1	861	34.7	Mus musculus OX=10090	1:Experimental evidence at protein level	Actin-binding LIM protein 1	1	0.999	21	81	81	81	19	21	19	22	19	21	19	22	19	21	19	22	1453019650	1305793920	1362544000	1148107010	1453019650	1305793920	1362544000	1148107010	1453019650	1305793920	1362544000	1148107010		5269464580
sp|P52332|JAK1_MOUSE	P52332	JAK1_MOUSE	Jak1	1153	56.3	Mus musculus OX=10090	1:Experimental evidence at protein level	Tyrosine-protein kinase JAK1	1	0.999	55	293	292	293	68	70	63	92	68	70	63	91	68	70	63	92	1734862850	1496945150	1350689020	1590048380	1734862850	1496945150	1350689020	1590048380	1734862850	1496945150	1350689020	1590048380		6172545400
sp|P47757|CAPZB_MOUSE	P47757	CAPZB_MOUSE	Capzb	277	57	Mus musculus OX=10090	1:Experimental evidence at protein level	F-actin-capping protein subunit beta	1	0.999	20	193	193	193	38	55	53	47	38	55	53	47	38	55	53	47	5940562400	6608256000	5730564100	5680483300	5940562400	6608256000	5730564100	5680483300	5940562400	6608256000	5730564100	5680483300		23959865800
sp|P11247|PERM_MOUSE	P11247	PERM_MOUSE	Mpo	718	7.1	Mus musculus OX=10090	1:Experimental evidence at protein level	Myeloperoxidase	0.9956	0.999	2	2	2	9	0	1	1	0	0	1	1	0	1	3	3	2	0	30381880	27056354	0	0	30381880	27056354	0	126600464	172816864	146004544	124142424		569564296
sp|P70248|MYO1F_MOUSE	P70248	MYO1F_MOUSE	Myo1f	1099	20.5	Mus musculus OX=10090	1:Experimental evidence at protein level	Unconventional myosin-If	1	0.999	15	49	49	58	12	10	11	16	12	10	11	16	14	12	14	18	361014912	407940192	437924256	250900768	361014912	407940192	437924256	250900768	361014912	407940192	437924256	250900768		1457780128
sp|Q62261|SPTB2_MOUSE	Q62261	SPTB2_MOUSE	Sptbn1	2363	39.7	Mus musculus OX=10090	1:Experimental evidence at protein level	Spectrin beta chain, non-erythrocytic 1	1	0.999	87	423	405	423	65	135	114	109	62	129	110	104	65	135	114	109	1833827200	2346456830	1981817860	1751402110	1833827200	2346456830	1981817860	1751402110	1833827200	2346456830	1981817860	1751402110		7913504000
sp|P35979|RL12_MOUSE	P35979	RL12_MOUSE	Rpl12	165	70.9	Mus musculus OX=10090	1:Experimental evidence at protein level	60S ribosomal protein L12	1	0.999	8	36	36	36	7	5	9	15	7	5	9	15	7	5	9	15	2022492030	929140860	1134108670	1490128900	2022492030	929140860	1134108670	1490128900	2022492030	929140860	1134108670	1490128900		5575870460
sp|O08784|TCOF_MOUSE	O08784	TCOF_MOUSE	Tcof1	1320	34.8	Mus musculus OX=10090	1:Experimental evidence at protein level	Treacle protein	1	0.999	39	216	216	216	32	59	62	63	32	59	62	63	32	59	62	63	1214471680	1842988930	1454000380	1252142590	1214471680	1842988930	1454000380	1252142590	1214471680	1842988930	1454000380	1252142590		5763603580
sp|O89053|COR1A_MOUSE	O89053	COR1A_MOUSE	Coro1a	461	18	Mus musculus OX=10090	1:Experimental evidence at protein level	Coronin-1A	1	0.999	8	41	41	43	8	11	13	9	8	11	13	9	8	12	13	10	741475650	775757500	733486590	603722050	741475650	775757500	733486590	603722050	741475650	775757500	733486590	603722050		2854441790
sp|P84089|ERH_MOUSE	P84089	ERH_MOUSE	Erh	104	46.2	Mus musculus OX=10090	1:Experimental evidence at protein level	Enhancer of rudimentary homolog	1	0.999	7	88	88	88	23	15	24	26	23	15	24	26	23	15	24	26	12392462300	5793159200	7562531800	8457895900	12392462300	5793159200	7562531800	8457895900	12392462300	5793159200	7562531800	8457895900		34206049200
sp|P62259|1433E_MOUSE	P62259	1433E_MOUSE	Ywhae	255	5.5	Mus musculus OX=10090	1:Experimental evidence at protein level	14-3-3 protein epsilon	0.9978	0.999	2	3	1	3	0	1	1	1	0	0	0	1	0	1	1	1	0	12452951	10776482	0	0	0	0	0	0	12452951	10776482	0		23229433
sp|Q8CIG8|ANM5_MOUSE	Q8CIG8	ANM5_MOUSE	Prmt5	637	36.4	Mus musculus OX=10090	1:Experimental evidence at protein level	Protein arginine N-methyltransferase 5	1	0.999	22	179	179	179	41	47	46	45	41	47	46	45	41	47	46	45	7306546200	5343953900	5188318200	5638484500	7306546200	5343953900	5188318200	5638484500	7306546200	5343953900	5188318200	5638484500		23477302800
sp|P63017|HSP7C_MOUSE	P63017	HSP7C_MOUSE	Hspa8	646	41.5	Mus musculus OX=10090	1:Experimental evidence at protein level	Heat shock cognate 71 kDa protein	1	0.999	20	70	57	70	12	13	16	29	9	11	12	25	12	13	16	29	481690368	467828800	576194620	234676496	98516784	208419312	293338112	334931040	481690368	467828800	576194620	234676496		1760390284
sp|P68134|ACTS_MOUSE	P68134	ACTS_MOUSE	Acta1	377	83	Mus musculus OX=10090	1:Experimental evidence at protein level	Actin, alpha skeletal muscle	1	0.999	34	11	2	1375	1	3	1	6	0	0	0	2	315	321	347	392	247944400	0	0	0	0	0	0	0	205103497000	136754913000	138328719000	149435122000		629622251000
sp|P68033|ACTC_MOUSE	P68033	ACTC_MOUSE	Actc1	377	71.9	Mus musculus OX=10090	1:Experimental evidence at protein level	Actin, alpha cardiac muscle 1	1	0.9989	33	2	0	1375	0	1	0	1	0	0	0	0	315	322	347	391	0	0	0	0	0	0	0	0	205103497000	136754913000	138328719000	149435122000		629622251000
sp|P61255|RL26_MOUSE	P61255	RL26_MOUSE	Rpl26	145	73.8	Mus musculus OX=10090	1:Experimental evidence at protein level	60S ribosomal protein L26	1	0.999	19	87	87	87	22	15	23	27	22	15	23	27	22	15	23	27	1211884160	345354208	466030464	832849470	1211884160	345354208	466030464	832849470	1211884160	345354208	466030464	832849470		2856118302
sp|P62849|RS24_MOUSE	P62849	RS24_MOUSE	Rps24	133	54.1	Mus musculus OX=10090	1:Experimental evidence at protein level	40S ribosomal protein S24	1	0.999	9	46	46	46	12	8	10	16	12	8	10	16	12	8	10	16	1105634430	390662976	490483072	756569020	1105634430	390662976	490483072	756569020	1105634430	390662976	490483072	756569020		2743349498
sp|Q9CVB6|ARPC2_MOUSE	Q9CVB6	ARPC2_MOUSE	Arpc2	300	79.3	Mus musculus OX=10090	1:Experimental evidence at protein level	Actin-related protein 2/3 complex subunit 2	1	0.999	21	108	108	108	27	27	18	36	27	27	18	36	27	27	18	36	2656358400	1102008580	1111003390	1988214660	2656358400	1102008580	1111003390	1988214660	2656358400	1102008580	1111003390	1988214660		6857585030
sp|P60710|ACTB_MOUSE	P60710	ACTB_MOUSE	Actb	375	99.5	Mus musculus OX=10090	1:Experimental evidence at protein level	Actin, cytoplasmic 1	1	0.999	65	2757	174	2757	624	647	696	790	41	39	47	47	624	647	696	790	345523257000	220912189000	224223183000	240643768000	5123097100	3798078720	4281080320	7622701100	345523257000	220912189000	224223183000	240643768000		1031302397000
sp|P63260|ACTG_MOUSE	P63260	ACTG_MOUSE	Actg1	375	99.2	Mus musculus OX=10090	1:Experimental evidence at protein level	Actin, cytoplasmic 2	1	0.999	64	61	61	2644	15	15	16	15	15	15	16	15	598	623	665	758	1443327620	1068767100	1025231170	990072450	1443327620	1068767100	1025231170	990072450	345523257000	220912189000	224223183000	240643768000		1031302397000
sp|Q9CY57|CHTOP_MOUSE	Q9CY57	CHTOP_MOUSE	Chtop	249	26.1	Mus musculus OX=10090	1:Experimental evidence at protein level	Chromatin target of PRMT1 protein	1	0.999	4	19	19	19	6	4	3	6	6	4	3	6	6	4	3	6	365859008	128580424	167256800	233722784	365859008	128580424	167256800	233722784	365859008	128580424	167256800	233722784		895419016
sp|P05977|MYL1_MOUSE	P05977	MYL1_MOUSE	Myl1	188	13.3	Mus musculus OX=10090	1:Experimental evidence at protein level	Myosin light chain 1/3, skeletal muscle isoform	0.9374	0.999	2	27	0	32	7	6	6	8	0	0	0	0	8	7	7	10	0	0	0	0	0	0	0	0	226090560	75152048	117007288	126669048		544918944
sp|Q9JJI8|RL38_MOUSE	Q9JJI8	RL38_MOUSE	Rpl38	70	40	Mus musculus OX=10090	1:Experimental evidence at protein level	60S ribosomal protein L38	1	0.999	2	8	8	8	2	2	2	2	2	2	2	2	2	2	2	2	49564328	32686490	35135848	31158086	49564328	32686490	35135848	31158086	49564328	32686490	35135848	31158086		148544752
sp|O55142|RL35A_MOUSE	O55142	RL35A_MOUSE	Rpl35a	110	60.9	Mus musculus OX=10090	1:Experimental evidence at protein level	60S ribosomal protein L35a	1	0.999	7	29	29	29	6	5	8	10	6	5	8	10	6	5	8	10	1771939710	490991424	825440900	990939460	1771939710	490991424	825440900	990939460	1771939710	490991424	825440900	990939460		4079311494
sp|Q8BG05|ROA3_MOUSE	Q8BG05	ROA3_MOUSE	Hnrnpa3	379	31.4	Mus musculus OX=10090	1:Experimental evidence at protein level	Heterogeneous nuclear ribonucleoprotein A3	1	0.999	7	17	17	17	3	7	4	3	3	7	4	3	3	7	4	3	207554192	252592144	225792880	140692496	207554192	252592144	225792880	140692496	207554192	252592144	225792880	140692496		826631712
sp|O08583|THOC4_MOUSE	O08583	THOC4_MOUSE	Alyref	255	17	Mus musculus OX=10090	1:Experimental evidence at protein level	THO complex subunit 4	1	0.999	3	8	0	8	2	1	2	3	0	0	0	0	2	1	2	3	186948864	87835168	71972280	146791808	0	0	0	0	186948864	87835168	71972280	146791808	sp|Q9JJW6|ALRF2_MOUSE	493548120
sp|P60764|RAC3_MOUSE	P60764	RAC3_MOUSE	Rac3	192	5.7	Mus musculus OX=10090	1:Experimental evidence at protein level	Ras-related C3 botulinum toxin substrate 3	1	0.9989	2	3	0	3	0	2	0	1	0	0	0	0	0	2	0	1	0	32562000	0	25748116	0	0	0	0	0	32562000	0	25748116	sp|P63001|RAC1_MOUSE, sp|Q05144|RAC2_MOUSE	58310116
sp|Q9Z2X1|HNRPF_MOUSE	Q9Z2X1	HNRPF_MOUSE	Hnrnpf	415	7	Mus musculus OX=10090	1:Experimental evidence at protein level	Heterogeneous nuclear ribonucleoprotein F	0.96	0.999	1	4	4	4	1	1	1	1	1	1	1	1	1	1	1	1	102494816	118359704	94647448	78579368	102494816	118359704	94647448	78579368	102494816	118359704	94647448	78579368		394081336
sp|P62751|RL23A_MOUSE	P62751	RL23A_MOUSE	Rpl23a	156	30.1	Mus musculus OX=10090	1:Experimental evidence at protein level	60S ribosomal protein L23a	1	0.999	4	20	20	20	5	4	5	6	5	4	5	6	5	4	5	6	1097855360	507835584	511034432	741768900	1097855360	507835584	511034432	741768900	1097855360	507835584	511034432	741768900		2858494276
sp|Q62318|TIF1B_MOUSE	Q62318	TIF1B_MOUSE	Trim28	834	12.5	Mus musculus OX=10090	1:Experimental evidence at protein level	Transcription intermediary factor 1-beta	0.9996	0.999	2	2	2	2	0	1	1	0	0	1	1	0	0	1	1	0	0	22557818	17534458	0	0	22557818	17534458	0	0	22557818	17534458	0		40092276
sp|P16546|SPTN1_MOUSE	P16546	SPTN1_MOUSE	Sptan1	2472	43.9	Mus musculus OX=10090	1:Experimental evidence at protein level	Spectrin alpha chain, non-erythrocytic 1	1	0.999	99	411	411	411	68	133	106	104	68	133	106	104	68	133	106	104	910079870	1421417220	1154296190	620008190	910079870	1421417220	1154296190	620008190	910079870	1421417220	1154296190	620008190		4105801470
sp|P10126|EF1A1_MOUSE	P10126	EF1A1_MOUSE	Eef1a1	462	13.9	Mus musculus OX=10090	1:Experimental evidence at protein level	Elongation factor 1-alpha 1	1	0.999	3	5	2	5	0	3	2	0	0	1	1	0	0	3	2	0	0	77855936	58414180	0	0	0	0	0	0	77855936	58414180	0		136270116
sp|Q9JMH9|MY18A_MOUSE	Q9JMH9	MY18A_MOUSE	Myo18a	2050	62.5	Mus musculus OX=10090	1:Experimental evidence at protein level	Unconventional myosin-XVIIIa	1	0.999	168	1574	1574	1574	279	483	399	413	279	483	399	413	279	483	399	413	14609489900	19213701100	13436640300	11914264600	14609489900	19213701100	13436640300	11914264600	14609489900	19213701100	13436640300	11914264600		59174095900
sp|Q7TSE6|ST38L_MOUSE	Q7TSE6	ST38L_MOUSE	Stk38l	464	30	Mus musculus OX=10090	1:Experimental evidence at protein level	Serine/threonine-protein kinase 38-like	1	0.999	10	7	7	30	2	2	2	1	2	2	2	1	8	8	6	8	145210352	31110836	59576232	21088226	145210352	31110836	59576232	21088226	1002664700	642442050	412473376	811595520		2869175646
sp|P99027|RLA2_MOUSE	P99027	RLA2_MOUSE	Rplp2	115	81.7	Mus musculus OX=10090	1:Experimental evidence at protein level	60S acidic ribosomal protein P2	1	0.999	8	34	1	34	14	5	7	8	1	0	0	0	14	5	7	8	1025190270	375132640	491346752	547016510	36247448	0	0	0	1025190270	375132640	491346752	547016510		2438686172
sp|Q99JY9|ARP3_MOUSE	Q99JY9	ARP3_MOUSE	Actr3	418	69.1	Mus musculus OX=10090	1:Experimental evidence at protein level	Actin-related protein 3	1	0.999	30	212	196	212	57	48	45	62	52	45	41	58	57	48	45	62	4750165000	2251764740	2264220930	2918486270	4750165000	2251764740	2264220930	2918486270	4750165000	2251764740	2264220930	2918486270		12184636940
sp|P20152|VIME_MOUSE	P20152	VIME_MOUSE	Vim	466	74.7	Mus musculus OX=10090	1:Experimental evidence at protein level	Vimentin	1	0.999	27	102	91	102	20	35	26	21	18	31	24	18	20	35	26	21	646344450	940178940	638680380	520080704	620150400	823717500	586696380	479816704	646344450	940178940	638680380	520080704		2745284474
sp|P18760|COF1_MOUSE	P18760	COF1_MOUSE	Cfl1	166	39.2	Mus musculus OX=10090	1:Experimental evidence at protein level	Cofilin-1	1	0.999	7	32	22	32	8	8	7	9	6	5	4	7	8	8	7	9	746073280	467626560	434287552	450845344	669818940	464903616	433356032	448882976	746073280	467626560	434287552	450845344		2098832736
sp|Q8VI63|MOB2_MOUSE	Q8VI63	MOB2_MOUSE	Mob2	235	11.1	Mus musculus OX=10090	1:Experimental evidence at protein level	MOB kinase activator 2	1	0.999	3	14	14	14	3	4	4	3	3	4	4	3	3	4	4	3	348541984	311156672	243919136	236734448	348541984	311156672	243919136	236734448	348541984	311156672	243919136	236734448		1140352240
sp|Q99KP6|PRP19_MOUSE	Q99KP6	PRP19_MOUSE	Prpf19	504	16.9	Mus musculus OX=10090	1:Experimental evidence at protein level	Pre-mRNA-processing factor 19	1	0.999	4	9	9	9	1	3	2	3	1	3	2	3	1	3	2	3	75954432	48473276	47221044	43085488	75954432	48473276	47221044	43085488	75954432	48473276	47221044	43085488		214734240
sp|Q9ERU3|ZNF22_MOUSE	Q9ERU3	ZNF22_MOUSE	Znf22	237	46.8	Mus musculus OX=10090	1:Experimental evidence at protein level	Zinc finger protein 22	1	0.999	8	13	13	13	2	4	1	6	2	4	1	6	2	4	1	6	91485760	51675728	42723112	60223668	91485760	51675728	42723112	60223668	91485760	51675728	42723112	60223668		246108268
sp|P62305|RUXE_MOUSE	P62305	RUXE_MOUSE	Snrpe	92	29.3	Mus musculus OX=10090	1:Experimental evidence at protein level	Small nuclear ribonucleoprotein E	1	0.999	2	7	7	7	1	1	2	3	1	1	2	3	1	1	2	3	119171232	56601760	53477984	71060184	119171232	56601760	53477984	71060184	119171232	56601760	53477984	71060184		300311160
sp|Q9Z0P5|TWF2_MOUSE	Q9Z0P5	TWF2_MOUSE	Twf2	349	62.2	Mus musculus OX=10090	1:Experimental evidence at protein level	Twinfilin-2	1	0.999	14	41	39	41	11	10	8	12	11	10	8	10	11	10	8	12	700102270	301699360	281401184	425182016	700102270	301699360	281401184	425182016	700102270	301699360	281401184	425182016		1708384830
sp|Q91YR1|TWF1_MOUSE	Q91YR1	TWF1_MOUSE	Twf1	350	34	Mus musculus OX=10090	1:Experimental evidence at protein level	Twinfilin-1	1	0.999	10	19	19	21	4	4	7	4	4	4	7	4	4	4	7	6	238110272	166366336	162698496	121437216	238110272	166366336	162698496	121437216	238110272	166366336	162698496	121437216		688612320
sp|Q0P678|ZCH18_MOUSE	Q0P678	ZCH18_MOUSE	Zc3h18	948	3.5	Mus musculus OX=10090	1:Experimental evidence at protein level	Zinc finger CCCH domain-containing protein 18	0.9997	0.999	1	3	3	3	0	1	1	1	0	1	1	1	0	1	1	1	0	2.72272e+06	1.90759e+06	0	0	2.72272e+06	1.90759e+06	0	0	2.72272e+06	1.90759e+06	0		4.63031e+06
sp|P62320|SMD3_MOUSE	P62320	SMD3_MOUSE	Snrpd3	126	31	Mus musculus OX=10090	1:Experimental evidence at protein level	Small nuclear ribonucleoprotein Sm D3	1	0.999	2	11	11	11	4	2	2	3	4	2	2	3	4	2	2	3	135669920	62364224	58986776	79565392	135669920	62364224	58986776	79565392	135669920	62364224	58986776	79565392		336586312
sp|Q60605|MYL6_MOUSE	Q60605	MYL6_MOUSE	Myl6	151	96	Mus musculus OX=10090	1:Experimental evidence at protein level	Myosin light polypeptide 6	1	0.999	23	508	455	508	116	132	123	137	104	120	109	122	116	132	123	137	47622029000	34343460900	29274955800	27896528900	34304528400	27214757900	23243698200	22215985200	47622029000	34343460900	29274955800	27896528900		139136974600
sp|Q61878|PRG2_MOUSE	Q61878	PRG2_MOUSE	Prg2	223	18.4	Mus musculus OX=10090	1:Experimental evidence at protein level	Bone marrow proteoglycan	1	0.999	5	32	32	32	7	9	7	9	7	9	7	9	7	9	7	9	1204954240	1663376900	878524540	1096109060	1204954240	1663376900	878524540	1096109060	1204954240	1663376900	878524540	1096109060		4842964740
sp|Q91VJ4|STK38_MOUSE	Q91VJ4	STK38_MOUSE	Stk38	465	52.3	Mus musculus OX=10090	1:Experimental evidence at protein level	Serine/threonine-protein kinase 38	1	0.999	32	225	202	225	56	51	52	66	50	45	48	59	56	51	52	66	3254714620	1691318020	1512149760	1877644930	3254714620	1691318020	1512149760	1877644930	3254714620	1691318020	1512149760	1877644930		8335827330
sp|P97376|FRG1_MOUSE	P97376	FRG1_MOUSE	Frg1	258	5	Mus musculus OX=10090	1:Experimental evidence at protein level	Protein FRG1	0.957	0.999	1	2	2	2	0	1	1	0	0	1	1	0	0	1	1	0	0	17067304	11690270	0	0	17067304	11690270	0	0	17067304	11690270	0		28757574
contaminant_INT-STD1	contaminant_INT-STD1 BSA	contaminant_INT-STD1 BSA		607	87.5			BSA	1	0.999	80	1015	1015	1015	276	266	232	241	276	266	232	241	276	266	232	241	59927106000	46416769000	34658095000	37693960000	59927106000	46416769000	34658095000	37693960000	59927106000	46416769000	34658095000	37693960000		178695930000
sp|F7BJB9|MORC3_MOUSE	F7BJB9	MORC3_MOUSE	Morc3	942	12.8	Mus musculus OX=10090	1:Experimental evidence at protein level	MORC family CW-type zinc finger protein 3	1	0.999	6	13	13	13	0	7	3	3	0	7	3	3	0	7	3	3	0	250226528	23826366	144098640	0	250226528	23826366	144098640	0	250226528	23826366	144098640		418151534
sp|Q9QYB5|ADDG_MOUSE	Q9QYB5	ADDG_MOUSE	Add3	706	24.5	Mus musculus OX=10090	1:Experimental evidence at protein level	Gamma-adducin	1	0.999	9	60	60	65	11	18	18	13	11	18	18	13	11	20	20	14	919919420	906601470	763409660	462051840	919919420	906601470	763409660	462051840	919919420	906601470	763409660	462051840		3051982390
sp|Q8VIJ6|SFPQ_MOUSE	Q8VIJ6	SFPQ_MOUSE	Sfpq	699	8.7	Mus musculus OX=10090	1:Experimental evidence at protein level	Splicing factor, proline- and glutamine-rich	1	0.999	3	7	7	7	1	2	2	2	1	2	2	2	1	2	2	2	25234952	21511378	17668786	13415731	25234952	21511378	17668786	13415731	25234952	21511378	17668786	13415731		77830847
sp|Q9WUM4|COR1C_MOUSE	Q9WUM4	COR1C_MOUSE	Coro1c	474	33.1	Mus musculus OX=10090	1:Experimental evidence at protein level	Coronin-1C	1	0.999	17	54	43	54	10	18	15	11	9	14	12	8	10	18	15	11	959273600	1374795650	1166561660	384355072	1127852420	1262404220	863905540	166412432	959273600	1374795650	1166561660	384355072		3884985982
sp|Q8K4L3|SVIL_MOUSE	Q8K4L3	SVIL_MOUSE	Svil	2170	23.5	Mus musculus OX=10090	1:Experimental evidence at protein level	Supervillin	1	0.999	35	94	94	94	12	22	27	33	12	22	27	33	12	22	27	33	196667040	246690368	126094128	168453616	196667040	246690368	126094128	168453616	196667040	246690368	126094128	168453616		737905152
sp|Q60710|SAMH1_MOUSE	Q60710	SAMH1_MOUSE	Samhd1	658	7.1	Mus musculus OX=10090	1:Experimental evidence at protein level	Deoxynucleoside triphosphate triphosphohydrolase SAMHD1	1	0.999	2	3	3	3	0	2	1	0	0	2	1	0	0	2	1	0	0	37729924	24966932	0	0	37729924	24966932	0	0	37729924	24966932	0		62696856
sp|P62274|RS29_MOUSE	P62274	RS29_MOUSE	Rps29	56	33.9	Mus musculus OX=10090	1:Experimental evidence at protein level	40S ribosomal protein S29	0.9979	0.9985	2	9	9	9	2	2	2	3	2	2	2	3	2	2	2	3	232474592	93649384	118460552	96055040	232474592	93649384	118460552	96055040	232474592	93649384	118460552	96055040		540639568
sp|Q6IRU2|TPM4_MOUSE	Q6IRU2	TPM4_MOUSE	Tpm4	248	47.2	Mus musculus OX=10090	1:Experimental evidence at protein level	Tropomyosin alpha-4 chain	1	0.999	11	24	24	29	6	5	5	8	6	5	5	8	6	6	8	9	342407200	509675232	494803680	44968784	342407200	509675232	494803680	44968784	315293664	538440700	524778592	36592536		1415105492
sp|P47753|CAZA1_MOUSE	P47753	CAZA1_MOUSE	Capza1	286	86	Mus musculus OX=10090	1:Experimental evidence at protein level	F-actin-capping protein subunit alpha-1	1	0.999	21	234	199	234	60	57	51	66	51	50	43	55	60	57	51	66	19757054000	10896232400	9397218300	10692294700	18194038800	10376028200	9371817000	10337348600	19757054000	10896232400	9397218300	10692294700		50742799400
sp|Q9WV32|ARC1B_MOUSE	Q9WV32	ARC1B_MOUSE	Arpc1b	372	32.5	Mus musculus OX=10090	1:Experimental evidence at protein level	Actin-related protein 2/3 complex subunit 1B	1	0.999	14	68	68	68	17	18	16	17	17	18	16	17	17	18	16	17	1644610820	1010955970	903587840	834539900	1644610820	1010955970	903587840	834539900	1644610820	1010955970	903587840	834539900		4393694530
sp|Q3THE2|ML12B_MOUSE	Q3THE2	ML12B_MOUSE	Myl12b	172	60.5	Mus musculus OX=10090	1:Experimental evidence at protein level	Myosin regulatory light chain 12B	1	0.999	10	70	45	70	27	18	11	14	18	11	6	10	27	18	11	14	17940475900	7790296600	7948690900	8852592600	17940475900	7790296600	7948690900	8852592600	17940475900	7790296600	7948690900	8852592600		42532056000
sp|P56475|GBRR1_MOUSE	P56475	GBRR1_MOUSE	Gabrr1	480	10.4	Mus musculus OX=10090	2:Experimental evidence at transcript level	Gamma-aminobutyric acid receptor subunit rho-1	0.918	0.998	1	4	4	4	1	1	1	1	1	1	1	1	1	1	1	1	101591952	90662768	72775312	52743976	101591952	90662768	72775312	52743976	101591952	90662768	72775312	52743976		317774008
sp|Q61164|CTCF_MOUSE	Q61164	CTCF_MOUSE	Ctcf	736	16.3	Mus musculus OX=10090	1:Experimental evidence at protein level	Transcriptional repressor CTCF	1	0.999	9	20	19	20	4	5	5	6	4	5	5	5	4	5	5	6	63243336	92556096	83790544	17139928	63243336	92556096	83790544	17139928	63243336	92556096	83790544	17139928		256729904
sp|P13020|GELS_MOUSE	P13020	GELS_MOUSE	Gsn	780	15.9	Mus musculus OX=10090	1:Experimental evidence at protein level	Gelsolin	1	0.999	8	13	13	13	4	4	2	3	4	4	2	3	4	4	2	3	179144880	92268792	126006728	48243244	179144880	92268792	126006728	48243244	179144880	92268792	126006728	48243244		445663644
sp|P61358|RL27_MOUSE	P61358	RL27_MOUSE	Rpl27	136	45.6	Mus musculus OX=10090	1:Experimental evidence at protein level	60S ribosomal protein L27	1	0.999	7	44	44	44	13	8	8	15	13	8	8	15	13	8	8	15	3325215230	959972480	1287783300	1435974400	3325215230	959972480	1287783300	1435974400	3325215230	959972480	1287783300	1435974400		7008945410
sp|P47754|CAZA2_MOUSE	P47754	CAZA2_MOUSE	Capza2	286	84.3	Mus musculus OX=10090	1:Experimental evidence at protein level	F-actin-capping protein subunit alpha-2	1	0.999	18	130	130	165	36	30	29	35	36	30	29	35	45	37	37	46	10269200400	5706553900	4955833300	5760821800	10269200400	5706553900	4955833300	5760821800	12771713000	6547244500	5508469800	6562069500		31389496800
sp|Q9CQU0|TXD12_MOUSE	Q9CQU0	TXD12_MOUSE	Txndc12	170	28.2	Mus musculus OX=10090	1:Experimental evidence at protein level	Thioredoxin domain-containing protein 12	1	0.999	2	9	9	9	2	3	2	2	2	3	2	2	2	3	2	2	164288848	26712848	39069044	78558904	164288848	26712848	39069044	78558904	164288848	26712848	39069044	78558904		308629644
sp|Q922V4|PLRG1_MOUSE	Q922V4	PLRG1_MOUSE	Plrg1	513	7.4	Mus musculus OX=10090	1:Experimental evidence at protein level	Pleiotropic regulator 1	0.9578	0.999	1	2	2	2	1	0	0	1	1	0	0	1	1	0	0	1	44977368	0	0	27203846	44977368	0	0	27203846	44977368	0	0	27203846		72181214
sp|Q99J09|MEP50_MOUSE	Q99J09	MEP50_MOUSE	Wdr77	342	45.6	Mus musculus OX=10090	1:Experimental evidence at protein level	Methylosome protein 50	1	0.999	12	118	118	118	24	33	31	30	24	33	31	30	24	33	31	30	6028237300	4896185300	3446833920	3117417730	6028237300	4896185300	3446833920	3117417730	6028237300	4896185300	3446833920	3117417730		17488674250
sp|Q9JM76|ARPC3_MOUSE	Q9JM76	ARPC3_MOUSE	Arpc3	178	46.1	Mus musculus OX=10090	1:Experimental evidence at protein level	Actin-related protein 2/3 complex subunit 3	1	0.999	10	74	74	74	22	16	17	19	22	16	17	19	22	16	17	19	3059676420	1232428160	1139688450	1413866750	3059676420	1232428160	1139688450	1413866750	3059676420	1232428160	1139688450	1413866750		6845659780
sp|Q8BFR5|EFTU_MOUSE	Q8BFR5	EFTU_MOUSE	Tufm	452	3.5	Mus musculus OX=10090	1:Experimental evidence at protein level	Elongation factor Tu, mitochondrial	0.9578	0.999	1	3	3	3	1	1	1	0	1	1	1	0	1	1	1	0	22480124	14467554	21689134	0	22480124	14467554	21689134	0	22480124	14467554	21689134	0		58636812
sp|Q921G6|LRCH4_MOUSE	Q921G6	LRCH4_MOUSE	Lrch4	680	40.7	Mus musculus OX=10090	1:Experimental evidence at protein level	Leucine-rich repeat and calponin homology domain-containing protein 4	1	0.999	18	46	46	46	4	14	9	19	4	14	9	19	4	14	9	19	639541380	605449920	333367680	395084896	639541380	605449920	333367680	395084896	639541380	605449920	333367680	395084896		1973443876
sp|Q8CFE4|SCYL2_MOUSE	Q8CFE4	SCYL2_MOUSE	Scyl2	930	16.7	Mus musculus OX=10090	1:Experimental evidence at protein level	SCY1-like protein 2	1	0.999	9	27	27	27	7	6	5	9	7	6	5	9	7	6	5	9	289925888	176696720	108836192	162970432	289925888	176696720	108836192	162970432	289925888	176696720	108836192	162970432		738429232
sp|Q9D8Y0|EFHD2_MOUSE	Q9D8Y0	EFHD2_MOUSE	Efhd2	240	66.2	Mus musculus OX=10090	1:Experimental evidence at protein level	EF-hand domain-containing protein D2	1	0.999	12	43	34	43	12	7	11	13	10	5	9	10	12	7	11	13	767385790	327174688	276504160	356647872	520947040	242678112	278232832	369753152	767385790	327174688	276504160	356647872		1727712510
tr|E9QAP7|E9QAP7_MOUSE	E9QAP7	E9QAP7_MOUSE	Taf4	1042	15.6	Mus musculus OX=10090	1:Experimental evidence at protein level	TATA-box-binding protein-associated factor 4	1	0.999	7	22	20	22	5	7	4	6	4	6	4	6	5	7	4	6	145370608	94195056	58626360	79138504	145370608	94195056	58626360	79138504	145370608	94195056	58626360	79138504		377330528
sp|Q923D4|SF3B5_MOUSE	Q923D4	SF3B5_MOUSE	Sf3b5	86	36	Mus musculus OX=10090	1:Experimental evidence at protein level	Splicing factor 3B subunit 5	1	0.999	2	7	7	7	2	0	2	3	2	0	2	3	2	0	2	3	82329440	0	8645959	37751444	82329440	0	8645959	37751444	82329440	0	8645959	37751444		128726843
sp|Q9CRB2|NHP2_MOUSE	Q9CRB2	NHP2_MOUSE	Nhp2	153	12.4	Mus musculus OX=10090	1:Experimental evidence at protein level	H/ACA ribonucleoprotein complex subunit 2	0.9578	0.999	1	3	3	3	1	1	1	0	1	1	1	0	1	1	1	0	93756208	67864112	89545984	0	93756208	67864112	89545984	0	93756208	67864112	89545984	0		251166304
sp|Q9R0Q6|ARC1A_MOUSE	Q9R0Q6	ARC1A_MOUSE	Arpc1a	370	8.6	Mus musculus OX=10090	1:Experimental evidence at protein level	Actin-related protein 2/3 complex subunit 1A	1	0.999	1	4	4	4	1	1	1	1	1	1	1	1	1	1	1	1	0	34726568	0	18714016	0	34726568	0	18714016	0	34726568	0	18714016		53440584
sp|P07724|ALBU_MOUSE	P07724	ALBU_MOUSE	Alb	608	20.2	Mus musculus OX=10090	1:Experimental evidence at protein level	Albumin	1	0.999	7	43	43	43	12	12	8	11	12	12	8	11	12	12	8	11	5112403500	3511269380	2242135810	2309912580	5112403500	3511269380	2242135810	2309912580	5112403500	3511269380	2242135810	2309912580		13175721270
sp|Q9JHJ0|TMOD3_MOUSE	Q9JHJ0	TMOD3_MOUSE	Tmod3	352	76.1	Mus musculus OX=10090	1:Experimental evidence at protein level	Tropomodulin-3	1	0.999	44	944	941	944	268	213	202	261	268	213	202	258	268	213	202	261	112874553000	40748712000	36589904000	42195050000	112874553000	40748712000	36589904000	42195050000	112874553000	40748712000	36589904000	42195050000		232408219000
sp|Q8BGD9|IF4B_MOUSE	Q8BGD9	IF4B_MOUSE	Eif4b	611	52.2	Mus musculus OX=10090	1:Experimental evidence at protein level	Eukaryotic translation initiation factor 4B	1	0.999	29	134	134	134	22	40	41	31	22	40	41	31	22	40	41	31	2296066050	2633679870	2405462020	95885600	2296066050	2633679870	2405462020	95885600	2296066050	2633679870	2405462020	95885600		7431093540
sp|Q9D898|ARP5L_MOUSE	Q9D898	ARP5L_MOUSE	Arpc5l	153	68.6	Mus musculus OX=10090	1:Experimental evidence at protein level	Actin-related protein 2/3 complex subunit 5-like protein	1	0.999	9	34	34	34	11	7	6	10	11	7	6	10	11	7	6	10	1243921280	648387650	606784830	346023680	1243921280	648387650	606784830	346023680	1243921280	648387650	606784830	346023680		2845117440
sp|P61161|ARP2_MOUSE	P61161	ARP2_MOUSE	Actr2	394	61.7	Mus musculus OX=10090	1:Experimental evidence at protein level	Actin-related protein 2	1	0.999	24	126	126	126	30	29	28	39	30	29	28	39	30	29	28	39	2374256380	1120930430	399482880	1313330430	2374256380	1120930430	399482880	1313330430	2374256380	1120930430	399482880	1313330430		5208000120
tr|Q9Z1R9|Q9Z1R9_MOUSE	Q9Z1R9	Q9Z1R9_MOUSE	Prss1	246	8.1	Mus musculus OX=10090	1:Experimental evidence at protein level	Protease, serine 1 (trypsin 1)	1	0.999	1	47	47	47	15	11	11	10	15	11	11	10	15	11	11	10	2544747780	830910270	1009204860	621171970	2544747780	830910270	1009204860	621171970	2544747780	830910270	1009204860	621171970		5006034880
sp|P09541|MYL4_MOUSE	P09541	MYL4_MOUSE	Myl4	193	62.2	Mus musculus OX=10090	1:Experimental evidence at protein level	Myosin light chain 4	1	0.999	8	50	41	50	11	10	16	13	9	8	14	10	11	10	16	13	3536856060	921952450	1028103360	1105636860	3536856060	921952450	1028103360	1105636860	3536856060	921952450	1028103360	1105636860		6592548730
sp|P67984|RL22_MOUSE	P67984	RL22_MOUSE	Rpl22	128	33.6	Mus musculus OX=10090	1:Experimental evidence at protein level	60S ribosomal protein L22	1	0.999	4	8	8	8	2	1	2	3	2	1	2	3	2	1	2	3	125653856	30647032	32352678	41799184	125653856	30647032	32352678	41799184	125653856	30647032	32352678	41799184		230452750
sp|O88569|ROA2_MOUSE	O88569	ROA2_MOUSE	Hnrnpa2b1	353	16.1	Mus musculus OX=10090	1:Experimental evidence at protein level	Heterogeneous nuclear ribonucleoproteins A2/B1	1	0.999	2	4	4	4	0	2	1	1	0	2	1	1	0	2	1	1	0	73956968	27425062	7.25641e+06	0	73956968	27425062	7.25641e+06	0	73956968	27425062	7.25641e+06		1.08638e+08
sp|Q61189|ICLN_MOUSE	Q61189	ICLN_MOUSE	Clns1a	236	24.2	Mus musculus OX=10090	1:Experimental evidence at protein level	Methylosome subunit pICln	1	0.999	3	7	7	7	0	3	3	1	0	3	3	1	0	3	3	1	0	74667720	34710604	0	0	74667720	34710604	0	0	74667720	34710604	0		109378324
sp|Q9D6P8|CALL3_MOUSE	Q9D6P8	CALL3_MOUSE	Calml3	149	71.1	Mus musculus OX=10090	2:Experimental evidence at transcript level	Calmodulin-like protein 3	1	0.999	5	10	10	38	4	3	1	2	4	3	1	2	13	8	8	9	1363536260	230467856	0	0	1363536260	230467856	0	0	1696823420	560047230	510646400	522641760		3290158810
sp|Q9EQS3|MYCBP_MOUSE	Q9EQS3	MYCBP_MOUSE	Mycbp	103	32	Mus musculus OX=10090	1:Experimental evidence at protein level	c-Myc-binding protein	1	0.999	3	9	9	9	4	2	1	2	4	2	1	2	4	2	1	2	439496480	165491904	86107944	189099168	439496480	165491904	86107944	189099168	439496480	165491904	86107944	189099168		880195496
sp|P63101|1433Z_MOUSE	P63101	1433Z_MOUSE	Ywhaz	245	9	Mus musculus OX=10090	1:Experimental evidence at protein level	14-3-3 protein zeta/delta	0.9954	0.998	2	1	1	3	0	1	0	0	0	1	0	0	0	2	1	0	0	12100170	0	0	0	12100170	0	0	0	24553120	10776482	0		35329602
sp|Q9CQS2|NOP10_MOUSE	Q9CQS2	NOP10_MOUSE	Nop10	64	48.4	Mus musculus OX=10090	3:Protein inferred from homology	H/ACA ribonucleoprotein complex subunit 3	1	0.999	3	8	8	8	2	1	1	4	2	1	1	4	2	1	1	4	309649952	58840072	85451928	70941176	309649952	58840072	85451928	70941176	309649952	58840072	85451928	70941176		524883128
sp|Q9CPW4|ARPC5_MOUSE	Q9CPW4	ARPC5_MOUSE	Arpc5	151	92.7	Mus musculus OX=10090	1:Experimental evidence at protein level	Actin-related protein 2/3 complex subunit 5	1	0.999	10	37	37	37	12	9	8	8	12	9	8	8	12	9	8	8	712388930	381747552	354042784	71073128	712388930	381747552	354042784	71073128	712388930	381747552	354042784	71073128		1519252394
sp|P35700|PRDX1_MOUSE	P35700	PRDX1_MOUSE	Prdx1	199	15.1	Mus musculus OX=10090	1:Experimental evidence at protein level	Peroxiredoxin-1	1	0.999	2	6	6	6	2	2	1	1	2	2	1	1	2	2	1	1	123798592	102951312	47127400	40302228	123798592	102951312	47127400	40302228	123798592	102951312	47127400	40302228		314179532
sp|O55042|SYUA_MOUSE	O55042	SYUA_MOUSE	Snca	140	20.7	Mus musculus OX=10090	1:Experimental evidence at protein level	Alpha-synuclein	1	0.999	2	8	8	8	3	3	0	2	3	3	0	2	3	3	0	2	100158552	179107552	0	101798792	100158552	179107552	0	101798792	100158552	179107552	0	101798792		381064896
sp|P27048|RSMB_MOUSE	P27048	RSMB_MOUSE	Snrpb	231	6.5	Mus musculus OX=10090	1:Experimental evidence at protein level	Small nuclear ribonucleoprotein-associated protein B	0.8708	0.9964	1	3	0	3	1	1	0	1	0	0	0	0	1	1	0	1	89939784	37814484	0	42544648	0	0	0	0	89939784	37814484	0	42544648	sp|P63163|RSMN_MOUSE	170298916
contaminant_TRYPSIN	contaminant_TRYPSIN	contaminant_TRYPSIN		229	39.7			contaminant_TRYPSIN	0.9851	0.999	1	7	7	7	3	2	2	0	3	2	2	0	3	2	2	0	774356670	226749952	244152384	0	774356670	226749952	244152384	0	774356670	226749952	244152384	0		1245259006
contaminant_KERATIN02	contaminant_KERATIN02	contaminant_KERATIN02		622	37.3			contaminant_KERATIN02	1	0.999	14	42	42	42	26	9	6	1	26	9	6	1	26	9	6	1	1378904960	344570048	353451520	0	1378904960	344570048	353451520	0	1378904960	344570048	353451520	0		2076926528
sp|P0DP26|CALM1_MOUSE	P0DP26	CALM1_MOUSE	Calm1	149	99.3	Mus musculus OX=10090	1:Experimental evidence at protein level	Calmodulin-1	1	0.999	11	186	0	186	51	43	40	52	0	0	0	0	51	43	40	52	13779117100	1511166460	1349079040	961785470	0	0	0	0	13779117100	1511166460	1349079040	961785470	sp|P0DP27|CALM2_MOUSE, sp|P0DP28|CALM3_MOUSE	17601148070
tr|E9PVG8|E9PVG8_MOUSE	E9PVG8	E9PVG8_MOUSE	9530053A07Rik	2581	0.3	Mus musculus OX=10090	1:Experimental evidence at protein level	RIKEN cDNA 9530053A07 gene	0.9053	0.9976	1	3	0	3	1	1	1	0	0	0	0	0	1	1	1	0	523350304	151735600	94348600	0	0	0	0	0	523350304	151735600	94348600	0	tr|E9Q0B5|E9Q0B5_MOUSE	769434504
sp|P63276|RS17_MOUSE	P63276	RS17_MOUSE	Rps17	135	27.4	Mus musculus OX=10090	1:Experimental evidence at protein level	40S ribosomal protein S17	1	0.999	2	2	2	2	1	0	1	0	1	0	1	0	1	0	1	0	140320480	0	18610738	0	140320480	0	18610738	0	140320480	0	18610738	0		158931218
sp|P17182|ENOA_MOUSE	P17182	ENOA_MOUSE	Eno1	434	5.5	Mus musculus OX=10090	1:Experimental evidence at protein level	Alpha-enolase	0.9578	0.999	1	5	5	5	1	2	1	1	1	2	1	1	1	2	1	1	160813888	166201008	0	36859136	160813888	166201008	0	36859136	160813888	166201008	0	36859136		363874032
sp|P50446|K2C6A_MOUSE	P50446	K2C6A_MOUSE	Krt6a	553	6	Mus musculus OX=10090	1:Experimental evidence at protein level	Keratin, type II cytoskeletal 6A	0.9977	0.999	4	7	0	10	3	2	1	1	0	0	0	0	5	2	1	2	718953090	142699040	73064528	23541434	0	0	0	0	718953090	142699040	73064528	23541434	sp|Q8BGZ7|K2C75_MOUSE, sp|Q922U2|K2C5_MOUSE, sp|Q9Z331|K2C6B_MOUSE	958258092
contaminant_KERATIN13	contaminant_KERATIN13	contaminant_KERATIN13		643	22.2			contaminant_KERATIN13	1	0.999	14	64	47	64	34	18	11	1	26	13	7	1	34	18	11	1	2647174910	672764160	264761648	32136112	1943022210	443757376	172011904	32136112	2647174910	672764160	264761648	32136112		3616836830
contaminant_KERATIN22	contaminant_KERATIN22	contaminant_KERATIN22		645	28.1			contaminant_KERATIN22	1	0.999	11	16	10	21	10	6	0	0	6	4	0	0	12	8	1	0	369118400	136592592	0	0	352063616	149624064	0	0	689352580	274501696	57913056	0		1021767332
contaminant_KERATIN03	contaminant_KERATIN03	contaminant_KERATIN03		593	28.5			contaminant_KERATIN03	1	0.999	14	30	15	30	19	11	0	0	11	4	0	0	19	11	0	0	1270757380	252665904	0	0	1183519100	93276192	0	0	1270757380	252665904	0	0		1523423284
tr|Q792Z1|Q792Z1_MOUSE	Q792Z1	Q792Z1_MOUSE	Try10	246	18.7	Mus musculus OX=10090	1:Experimental evidence at protein level	Trypsin 10	1	0.999	2	8	8	8	3	2	1	2	3	2	1	2	3	2	1	2	780959420	0	0	0	780959420	0	0	0	780959420	0	0	0		780959420
sp|Q6PB66|LPPRC_MOUSE	Q6PB66	LPPRC_MOUSE	Lrpprc	1392	9.9	Mus musculus OX=10090	1:Experimental evidence at protein level	Leucine-rich PPR motif-containing protein, mitochondrial	1	0.999	5	10	10	10	7	2	1	0	7	2	1	0	7	2	1	0	481995904	0	0	0	481995904	0	0	0	481995904	0	0	0		481995904
tr|Q9CPN9|Q9CPN9_MOUSE	Q9CPN9	Q9CPN9_MOUSE	2210010C04Rik	247	14.6	Mus musculus OX=10090	1:Experimental evidence at protein level	RIKEN cDNA 2210010C04 gene	0.9577	0.999	1	2	2	2	2	0	0	0	2	0	0	0	2	0	0	0	356776096	0	0	0	356776096	0	0	0	356776096	0	0	0		356776096
sp|Q3UV17|K22O_MOUSE	Q3UV17	K22O_MOUSE	Krt76	594	5.1	Mus musculus OX=10090	1:Experimental evidence at protein level	Keratin, type II cytoskeletal 2 oral	0.9999	0.999	4	1	1	4	1	0	0	0	1	0	0	0	3	0	0	1	115155752	0	0	0	115155752	0	0	0	246077696	0	0	0		246077696
contaminant_KERATIN20	contaminant_KERATIN20	contaminant_KERATIN20		483	7			contaminant_KERATIN20	0.9912	0.999	4	2	0	5	1	1	0	0	0	0	0	0	3	1	0	1	174305232	45800060	0	0	0	0	0	0	174305232	45800060	0	0	sp|Q9DCV7|K2C7_MOUSE, tr|E9Q1Z0|E9Q1Z0_MOUSE	220105292
sp|P30681|HMGB2_MOUSE	P30681	HMGB2_MOUSE	Hmgb2	210	11.4	Mus musculus OX=10090	1:Experimental evidence at protein level	High mobility group protein B2	0.9999	0.999	2	2	1	2	1	1	0	0	0	1	0	0	1	1	0	0	97139480	0	0	0	0	0	0	0	97139480	0	0	0		97139480
sp|Q61142|SPIN1_MOUSE	Q61142	SPIN1_MOUSE	Spin1	262	10.7	Mus musculus OX=10090	1:Experimental evidence at protein level	Spindlin-1	0.9999	0.999	2	3	3	3	2	1	0	0	2	1	0	0	2	1	0	0	79742880	13519710	0	0	79742880	13519710	0	0	79742880	13519710	0	0		93262590
sp|P31725|S10A9_MOUSE	P31725	S10A9_MOUSE	S100a9	113	12.4	Mus musculus OX=10090	1:Experimental evidence at protein level	Protein S100-A9	0.9163	0.9979	1	2	2	2	1	1	0	0	1	1	0	0	1	1	0	0	31965450	23315120	0	0	31965450	23315120	0	0	31965450	23315120	0	0		55280570
sp|Q9D198|SYF2_MOUSE	Q9D198	SYF2_MOUSE	Syf2	242	11.6	Mus musculus OX=10090	2:Experimental evidence at transcript level	Pre-mRNA-splicing factor SYF2	0.9406	0.9986	1	2	2	2	1	0	1	0	1	0	1	0	1	0	1	0	52585672	0	0	0	52585672	0	0	0	52585672	0	0	0		52585672
sp|Q9QXS1|PLEC_MOUSE	Q9QXS1	PLEC_MOUSE	Plec	4691	3.8	Mus musculus OX=10090	1:Experimental evidence at protein level	Plectin	1	0.999	7	10	10	10	1	5	3	1	1	5	3	1	1	5	3	1	24735664	25024546	0	0	24735664	25024546	0	0	24735664	25024546	0	0		49760210
sp|Q9CQF3|CPSF5_MOUSE	Q9CQF3	CPSF5_MOUSE	Nudt21	227	12.3	Mus musculus OX=10090	1:Experimental evidence at protein level	Cleavage and polyadenylation specificity factor subunit 5	0.9547	0.9989	1	1	1	1	1	0	0	0	1	0	0	0	1	0	0	0	43559952	0	0	0	43559952	0	0	0	43559952	0	0	0		43559952
sp|Q6VGS5|DAPLE_MOUSE	Q6VGS5	DAPLE_MOUSE	Ccdc88c	2009	5.7	Mus musculus OX=10090	1:Experimental evidence at protein level	Protein Daple	0.9978	0.999	1	1	1	1	0	1	0	0	0	1	0	0	0	1	0	0	0	38121944	0	0	0	38121944	0	0	0	38121944	0	0		38121944
sp|Q3U1G5|I20L2_MOUSE	Q3U1G5	I20L2_MOUSE	Isg20l2	368	8.2	Mus musculus OX=10090	1:Experimental evidence at protein level	Interferon-stimulated 20 kDa exonuclease-like 2	1	0.999	2	2	2	2	0	1	1	0	0	1	1	0	0	1	1	0	0	35719540	0	0	0	35719540	0	0	0	35719540	0	0		35719540
sp|P55937|GOGA3_MOUSE	P55937	GOGA3_MOUSE	Golga3	1487	5.7	Mus musculus OX=10090	1:Experimental evidence at protein level	Golgin subfamily A member 3	0.9914	0.9973	1	1	1	1	0	1	0	0	0	1	0	0	0	1	0	0	0	30943842	0	0	0	30943842	0	0	0	30943842	0	0		30943842
sp|Q8VIG1|REST_MOUSE	Q8VIG1	REST_MOUSE	Rest	1082	0.8	Mus musculus OX=10090	1:Experimental evidence at protein level	RE1-silencing transcription factor	0.8603	0.9963	1	1	1	1	1	0	0	0	1	0	0	0	1	0	0	0	12795080	0	0	0	12795080	0	0	0	12795080	0	0	0		12795080
sp|Q80VD1|FA98B_MOUSE	Q80VD1	FA98B_MOUSE	Fam98b	429	6.8	Mus musculus OX=10090	1:Experimental evidence at protein level	Protein FAM98B	1	0.999	2	2	2	2	0	2	0	0	0	2	0	0	0	2	0	0	0	10291177	0	0	0	10291177	0	0	0	10291177	0	0		10291177
sp|Q9QX47|SON_MOUSE	Q9QX47	SON_MOUSE	Son	2444	2.1	Mus musculus OX=10090	1:Experimental evidence at protein level	Protein SON	0.9763	0.9984	1	1	1	1	0	1	0	0	0	1	0	0	0	1	0	0	0	7.93914e+06	0	0	0	7.93914e+06	0	0	0	7.93914e+06	0	0		7.93914e+06
sp|P01629|KV2A4_MOUSE	P01629	KV2A4_MOUSE		112	25.9	Mus musculus OX=10090	1:Experimental evidence at protein level	Ig kappa chain V-II region 2S1.3	1	0.999	2	3	3	3	0	0	1	2	0	0	1	2	0	0	1	2	0	0	0	0	0	0	0	0	0	0	0	0		0
sp|Q68FD5|CLH1_MOUSE	Q68FD5	CLH1_MOUSE	Cltc	1675	3	Mus musculus OX=10090	1:Experimental evidence at protein level	Clathrin heavy chain 1	1	0.998	2	2	2	2	0	1	0	1	0	1	0	1	0	1	0	1	0	0	0	0	0	0	0	0	0	0	0	0		0
sp|Q9Z2B5|E2AK3_MOUSE	Q9Z2B5	E2AK3_MOUSE	Eif2ak3	1114	10.9	Mus musculus OX=10090	1:Experimental evidence at protein level	Eukaryotic translation initiation factor 2-alpha kinase 3	1	0.999	7	7	7	7	0	4	1	2	0	4	1	2	0	4	1	2	0	0	0	0	0	0	0	0	0	0	0	0		0
sp|P35459|LY6D_MOUSE	P35459	LY6D_MOUSE	Ly6d	127	38.6	Mus musculus OX=10090	1:Experimental evidence at protein level	Lymphocyte antigen 6D	0.9999	0.9984	2	3	3	3	1	0	1	1	1	0	1	1	1	0	1	1	0	0	0	0	0	0	0	0	0	0	0	0		0
sp|O55128|SAP18_MOUSE	O55128	SAP18_MOUSE	Sap18	153	20.3	Mus musculus OX=10090	1:Experimental evidence at protein level	Histone deacetylase complex subunit SAP18	0.9997	0.9978	2	3	3	3	0	1	1	1	0	1	1	1	0	1	1	1	0	0	0	0	0	0	0	0	0	0	0	0		0
sp|P70279|SURF6_MOUSE	P70279	SURF6_MOUSE	Surf6	355	4.5	Mus musculus OX=10090	1:Experimental evidence at protein level	Surfeit locus protein 6	0.9577	0.999	1	1	1	1	0	0	0	1	0	0	0	1	0	0	0	1	0	0	0	0	0	0	0	0	0	0	0	0		0
sp|Q91WN1|DNJC9_MOUSE	Q91WN1	DNJC9_MOUSE	Dnajc9	259	4.6	Mus musculus OX=10090	1:Experimental evidence at protein level	DnaJ homolog subfamily C member 9	0.9577	0.999	1	1	1	1	0	0	0	1	0	0	0	1	0	0	0	1	0	0	0	0	0	0	0	0	0	0	0	0		0
sp|P09405|NUCL_MOUSE	P09405	NUCL_MOUSE	Ncl	707	3.5	Mus musculus OX=10090	1:Experimental evidence at protein level	Nucleolin	0.9576	0.999	1	1	1	1	0	0	0	1	0	0	0	1	0	0	0	1	0	0	0	0	0	0	0	0	0	0	0	0		0
sp|Q8R5K4|NOL6_MOUSE	Q8R5K4	NOL6_MOUSE	Nol6	1152	1	Mus musculus OX=10090	2:Experimental evidence at transcript level	Nucleolar protein 6	0.9575	0.999	1	1	1	1	0	0	1	0	0	0	1	0	0	0	1	0	0	0	0	0	0	0	0	0	0	0	0	0		0
sp|P18181|CD48_MOUSE	P18181	CD48_MOUSE	Cd48	240	6.7	Mus musculus OX=10090	1:Experimental evidence at protein level	CD48 antigen	0.9568	0.999	1	2	2	2	0	0	1	1	0	0	1	1	0	0	1	1	0	0	0	0	0	0	0	0	0	0	0	0		0
sp|Q8CGF7|TCRG1_MOUSE	Q8CGF7	TCRG1_MOUSE	Tcerg1	1100	3.1	Mus musculus OX=10090	1:Experimental evidence at protein level	Transcription elongation regulator 1	0.9493	0.9965	1	1	1	1	0	0	1	0	0	0	1	0	0	0	1	0	0	0	0	0	0	0	0	0	0	0	0	0		0
sp|Q8K2A1|GULP1_MOUSE	Q8K2A1	GULP1_MOUSE	Gulp1	304	6.9	Mus musculus OX=10090	1:Experimental evidence at protein level	PTB domain-containing engulfment adapter protein 1	0.937	0.9985	1	1	1	1	0	0	0	1	0	0	0	1	0	0	0	1	0	0	0	0	0	0	0	0	0	0	0	0		0
sp|Q9EPA7|NMNA1_MOUSE	Q9EPA7	NMNA1_MOUSE	Nmnat1	285	7	Mus musculus OX=10090	1:Experimental evidence at protein level	Nicotinamide/nicotinic acid mononucleotide adenylyltransferase 1	0.9348	0.9984	1	1	1	1	0	0	0	1	0	0	0	1	0	0	0	1	0	0	0	0	0	0	0	0	0	0	0	0		0
sp|P08032|SPTA1_MOUSE	P08032	SPTA1_MOUSE	Spta1	2415	1.4	Mus musculus OX=10090	1:Experimental evidence at protein level	Spectrin alpha chain, erythrocytic 1	0.934	0.9953	1	1	1	1	0	0	1	0	0	0	1	0	0	0	1	0	0	0	0	0	0	0	0	0	0	0	0	0		0
sp|Q9CQE6|ASF1A_MOUSE	Q9CQE6	ASF1A_MOUSE	Asf1a	204	4	Mus musculus OX=10090	1:Experimental evidence at protein level	Histone chaperone ASF1A	0.9217	0.9981	1	1	0	1	0	0	0	1	0	0	0	0	0	0	0	1	0	0	0	0	0	0	0	0	0	0	0	0	sp|Q9DAP7|ASF1B_MOUSE	0
sp|Q7M6Y6|MRO2B_MOUSE	Q7M6Y6	MRO2B_MOUSE	Mroh2b	1581	4.7	Mus musculus OX=10090	1:Experimental evidence at protein level	Maestro heat-like repeat-containing protein family member 2B	0.9154	0.9978	1	2	2	2	0	1	0	1	0	1	0	1	0	1	0	1	0	0	0	0	0	0	0	0	0	0	0	0		0
sp|Q8BGB5|LIMD2_MOUSE	Q8BGB5	LIMD2_MOUSE	Limd2	128	21.1	Mus musculus OX=10090	1:Experimental evidence at protein level	LIM domain-containing protein 2	0.8312	0.9954	1	1	1	1	0	0	0	1	0	0	0	1	0	0	0	1	0	0	0	0	0	0	0	0	0	0	0	0		0
sp|P97372|PSME2_MOUSE	P97372	PSME2_MOUSE	Psme2	239	10.9	Mus musculus OX=10090	1:Experimental evidence at protein level	Proteasome activator complex subunit 2	0.8291	0.9953	1	1	1	1	0	0	0	1	0	0	0	1	0	0	0	1	0	0	0	0	0	0	0	0	0	0	0	0		0
