# Supplementary material for: Viable mutations of mouse midnolin suppress B cell malignancies
Source: J Exp Med. 2024 Apr 16;221(6):e20232132. doi: 10.1084/jem.20232132 (PMC11022886; doi:10.1084/jem.20232132)
Supplement: Data S2 — shows mass spectrometry analysis of proteins immunoprecipitated with endogenous FLAG-tagged MIDN in spleen lysate and a list of MIDN interactors summarized in Fig. 5 C (Venn diagram). [file JEM_20232132_DataS2.xlsx]

## Sheet: Key
Run ID #	Sample Source	Sample	Purpose
1078234	Spleen	WT_1	Negative Control (sample from WT mice lacking knockin FLAG tag)
1078235	Spleen	WT_2	Negative Control (sample from WT mice lacking knockin FLAG tag)
1078236	Spleen	MIDN_3	Experiment (sample from MIDN-FLAG-expressing mice)
1078237	Spleen	MIDN_4	Experiment (sample from MIDN-FLAG-expressing mice)

## Sheet: MIDN-FLAG coIP spleen
Protein	Protein ID	Entry Name	Gene	Protein Length	Coverage	Organism	Protein Existence	Description	Protein Probability	Top Peptide Probability	Combined Total Peptides	Combined Spectral Count	Combined Unique Spectral Count	Combined Total Spectral Count	MIDN_3 Spectral Count	MIDN_4 Spectral Count	WT_1 Spectral Count	WT_2 Spectral Count	MIDN_3 Unique Spectral Count	MIDN_4 Unique Spectral Count	WT_1 Unique Spectral Count	WT_2 Unique Spectral Count	MIDN_3 Total Spectral Count	MIDN_4 Total Spectral Count	WT_1 Total Spectral Count	WT_2 Total Spectral Count	MIDN_3 Intensity	MIDN_4 Intensity	WT_1 Intensity	WT_2 Intensity	MIDN_3 Unique Intensity	MIDN_4 Unique Intensity	WT_1 Unique Intensity	WT_2 Unique Intensity	MIDN_3 Total Intensity	MIDN_4 Total Intensity	WT_1 Total Intensity	WT_2 Total Intensity	Indistinguishable Proteins	Total
sp|Q3TPJ7|MIDN_MOUSE	Q3TPJ7	MIDN_MOUSE	Midn	465	37.2	Mus musculus OX=10090	2:Experimental evidence at transcript level	Midnolin	1	0.999	8	14	14	14	6	8	0	0	6	8	0	0	6	8	0	0	11143148	10117137	0	0	11143148	10117137	0	0	11143148	10117137	0	0		21260285
sp|P62196|PRS8_MOUSE	P62196	PRS8_MOUSE	Psmc5	406	17	Mus musculus OX=10090	1:Experimental evidence at protein level	26S proteasome regulatory subunit 8	1	0.999	3	6	6	6	2	3	0	1	2	3	0	1	2	3	0	1	3.11124e+06	3.61403e+06	0	0	3.11124e+06	3.61403e+06	0	0	3.11124e+06	3.61403e+06	0	0		6.72527e+06
sp|Q8VDM4|PSMD2_MOUSE	Q8VDM4	PSMD2_MOUSE	Psmd2	908	6.4	Mus musculus OX=10090	1:Experimental evidence at protein level	26S proteasome non-ATPase regulatory subunit 2	1	0.999	2	3	3	3	2	1	0	0	2	1	0	0	2	1	0	0	4300580	580655	0	0	4300580	580655	0	0	4300580	580655	0	0		4881235
sp|P46471|PRS7_MOUSE	P46471	PRS7_MOUSE	Psmc2	433	8.5	Mus musculus OX=10090	1:Experimental evidence at protein level	26S proteasome regulatory subunit 7	1	0.999	2	2	2	2	0	2	0	0	0	2	0	0	0	2	0	0	0	4.81829e+06	0	0	0	4.81829e+06	0	0	0	4.81829e+06	0	0		4.81829e+06
sp|P62192|PRS4_MOUSE	P62192	PRS4_MOUSE	Psmc1	440	14.5	Mus musculus OX=10090	1:Experimental evidence at protein level	26S proteasome regulatory subunit 4	1	0.999	4	5	5	5	1	4	0	0	1	4	0	0	1	4	0	0	1.07768e+06	2318789	0	0	1.07768e+06	2318789	0	0	1.07768e+06	2318789	0	0		3.39647e+06
sp|Q9CWH6|PSMA8_MOUSE	Q9CWH6	PSMA8_MOUSE	Psma8	250	19	Mus musculus OX=10090	1:Experimental evidence at protein level	Proteasome subunit alpha type-8	1	0.9989	3	4	0	4	2	2	0	0	0	0	0	0	2	2	0	0	1.63764e+06	1.57119e+06	0	0	0	0	0	0	1.63764e+06	1.57119e+06	0	0	sp|Q9Z2U0|PSA7_MOUSE	3.20883e+06
sp|Q9Z2U1|PSA5_MOUSE	Q9Z2U1	PSA5_MOUSE	Psma5	241	12.9	Mus musculus OX=10090	1:Experimental evidence at protein level	Proteasome subunit alpha type-5	0.9996	0.9989	2	3	3	3	1	2	0	0	1	2	0	0	1	2	0	0	620111	2.15753e+06	0	0	620111	2.15753e+06	0	0	620111	2.15753e+06	0	0		2.77765e+06
sp|Q8BG32|PSD11_MOUSE	Q8BG32	PSD11_MOUSE	Psmd11	422	2.4	Mus musculus OX=10090	1:Experimental evidence at protein level	26S proteasome non-ATPase regulatory subunit 11	0.9811	0.9989	1	2	2	2	1	1	0	0	1	1	0	0	1	1	0	0	1.48653e+06	850336	0	0	1.48653e+06	850336	0	0	1.48653e+06	850336	0	0		2.33687e+06
sp|P54775|PRS6B_MOUSE	P54775	PRS6B_MOUSE	Psmc4	418	15.8	Mus musculus OX=10090	1:Experimental evidence at protein level	26S proteasome regulatory subunit 6B	1	0.9985	2	2	2	2	0	2	0	0	0	2	0	0	0	2	0	0	0	1.33801e+06	0	0	0	1.33801e+06	0	0	0	1.33801e+06	0	0		1.33801e+06
sp|Q9QUM9|PSA6_MOUSE	Q9QUM9	PSA6_MOUSE	Psma6	246	7.3	Mus musculus OX=10090	1:Experimental evidence at protein level	Proteasome subunit alpha type-6	0.982	0.999	1	2	2	2	1	1	0	0	1	1	0	0	1	1	0	0	631481	612660	0	0	631481	612660	0	0	631481	612660	0	0		1.24414e+06
sp|O35593|PSDE_MOUSE	O35593	PSDE_MOUSE	Psmd14	310	12.6	Mus musculus OX=10090	1:Experimental evidence at protein level	26S proteasome non-ATPase regulatory subunit 14	0.9974	0.9988	1	1	1	1	0	1	0	0	0	1	0	0	0	1	0	0	0	882636	0	0	0	882636	0	0	0	882636	0	0		882636
sp|P62334|PRS10_MOUSE	P62334	PRS10_MOUSE	Psmc6	389	7.7	Mus musculus OX=10090	1:Experimental evidence at protein level	26S proteasome regulatory subunit 10B	0.9372	0.9963	1	1	1	1	0	1	0	0	0	1	0	0	0	1	0	0	0	682143	0	0	0	682143	0	0	0	682143	0	0		682143
sp|O35226|PSMD4_MOUSE	O35226	PSMD4_MOUSE	Psmd4	376	7.4	Mus musculus OX=10090	1:Experimental evidence at protein level	26S proteasome non-ATPase regulatory subunit 4	0.9655	0.998	1	1	1	1	0	1	0	0	0	1	0	0	0	1	0	0	0	607979	0	0	0	607979	0	0	0	607979	0	0		607979
sp|P99026|PSB4_MOUSE	P99026	PSB4_MOUSE	Psmb4	264	25	Mus musculus OX=10090	1:Experimental evidence at protein level	Proteasome subunit beta type-4	0.9724	0.9985	1	1	1	1	0	1	0	0	0	1	0	0	0	1	0	0	0	557977	0	0	0	557977	0	0	0	557977	0	0		557977
tr|E0CYQ0|E0CYQ0_MOUSE	E0CYQ0	E0CYQ0_MOUSE	Kctd17	289	20.8	Mus musculus OX=10090	1:Experimental evidence at protein level	Potassium channel tetramerisation domain-containing 17	1	0.999	2	3	3	3	2	1	0	0	2	1	0	0	2	1	0	0	5.13045e+06	1.08314e+06	0	0	5.13045e+06	1.08314e+06	0	0	5.13045e+06	1.08314e+06	0	0		6.21359e+06
sp|Q8VH51|RBM39_MOUSE	Q8VH51	RBM39_MOUSE	Rbm39	530	19.1	Mus musculus OX=10090	1:Experimental evidence at protein level	RNA-binding protein 39	1	0.999	5	7	7	7	3	4	0	0	3	4	0	0	3	4	0	0	2.9868e+06	1.98458e+06	0	0	2.9868e+06	1.98458e+06	0	0	2.9868e+06	1.98458e+06	0	0		4971380
sp|Q6PE01|SNR40_MOUSE	Q6PE01	SNR40_MOUSE	Snrnp40	358	8.7	Mus musculus OX=10090	1:Experimental evidence at protein level	U5 small nuclear ribonucleoprotein 40 kDa protein	0.982	0.999	1	2	2	2	1	1	0	0	1	1	0	0	1	1	0	0	2091030	1585057	0	0	2091030	1585057	0	0	2091030	1585057	0	0		3676087
sp|P62889|RL30_MOUSE	P62889	RL30_MOUSE	Rpl30	115	24.3	Mus musculus OX=10090	1:Experimental evidence at protein level	60S ribosomal protein L30	1	0.999	2	2	2	2	0	2	0	0	0	2	0	0	0	2	0	0	0	3.36437e+06	0	0	0	3.36437e+06	0	0	0	3.36437e+06	0	0		3.36437e+06
sp|Q99KP6|PRP19_MOUSE	Q99KP6	PRP19_MOUSE	Prpf19	504	5.2	Mus musculus OX=10090	1:Experimental evidence at protein level	Pre-mRNA-processing factor 19	0.982	0.999	1	3	3	3	0	2	1	0	0	2	1	0	0	2	1	0	0	1.27586e+06	0	0	0	1.27586e+06	0	0	0	1.27586e+06	0	0		1.27586e+06
sp|P11352|GPX1_MOUSE	P11352	GPX1_MOUSE	Gpx1	201	14.4	Mus musculus OX=10090	1:Experimental evidence at protein level	Glutathione peroxidase 1	0.982	0.999	1	1	1	1	1	0	0	0	1	0	0	0	1	0	0	0	1.25547e+06	0	0	0	1.25547e+06	0	0	0	1.25547e+06	0	0	0		1.25547e+06
sp|P62754|RS6_MOUSE	P62754	RS6_MOUSE	Rps6	249	6.8	Mus musculus OX=10090	1:Experimental evidence at protein level	40S ribosomal protein S6	0.978	0.9988	1	1	1	1	0	1	0	0	0	1	0	0	0	1	0	0	0	1.04125e+06	0	0	0	1.04125e+06	0	0	0	1.04125e+06	0	0		1.04125e+06
sp|P16858|G3P_MOUSE	P16858	G3P_MOUSE	Gapdh	333	8.1	Mus musculus OX=10090	1:Experimental evidence at protein level	Glyceraldehyde-3-phosphate dehydrogenase	0.994	0.9981	1	1	0	1	0	1	0	0	0	0	0	0	0	1	0	0	0	1.00609e+06	0	0	0	0	0	0	0	1.00609e+06	0	0	tr|A0A1D5RLD8|A0A1D5RLD8_MOUSE, tr|S4R1W1|S4R1W1_MOUSE	1.00609e+06
sp|Q6ZWV7|RL35_MOUSE	Q6ZWV7	RL35_MOUSE	Rpl35	123	11.4	Mus musculus OX=10090	1:Experimental evidence at protein level	60S ribosomal protein L35	0.9349	0.9962	1	1	1	1	1	0	0	0	1	0	0	0	1	0	0	0	667128	0	0	0	667128	0	0	0	667128	0	0	0		667128
sp|E9Q557|DESP_MOUSE	E9Q557	DESP_MOUSE	Dsp	2883	2.5	Mus musculus OX=10090	1:Experimental evidence at protein level	Desmoplakin	0.9999	0.9983	2	2	2	2	1	0	0	1	1	0	0	1	1	0	0	1	534945	0	0	0	534945	0	0	0	534945	0	0	0		534945
sp|P27005|S10A8_MOUSE	P27005	S10A8_MOUSE	S100a8	89	22.5	Mus musculus OX=10090	1:Experimental evidence at protein level	Protein S100-A8	0.9732	0.9985	1	1	1	1	0	1	0	0	0	1	0	0	0	1	0	0	0	464867	0	0	0	464867	0	0	0	464867	0	0		464867
sp|Q9JKF1|IQGA1_MOUSE	Q9JKF1	IQGA1_MOUSE	Iqgap1	1657	6.1	Mus musculus OX=10090	1:Experimental evidence at protein level	Ras GTPase-activating-like protein IQGAP1	1	0.999	4	5	5	5	0	4	0	1	0	4	0	1	0	4	0	1	0	2.55499e+06	0	337288	0	2.55499e+06	0	337288	0	2.55499e+06	0	337288		2.89228e+06
tr|F6R7E8|F6R7E8_MOUSE	F6R7E8	F6R7E8_MOUSE	Gm2663	247	8.1	Mus musculus OX=10090	4:Protein predicted	Predicted gene 2663	0.9619	0.9978	1	7	0	7	0	2	2	3	0	0	0	0	0	2	2	3	0	118954336	441099	18757508	0	0	0	0	0	118954336	441099	18757508	tr|Q9CPN7|Q9CPN7_MOUSE	1.38153e+08
sp|P26369|U2AF2_MOUSE	P26369	U2AF2_MOUSE	U2af2	475	6.1	Mus musculus OX=10090	1:Experimental evidence at protein level	Splicing factor U2AF 65 kDa subunit	0.982	0.999	1	4	4	4	1	1	1	1	1	1	1	1	1	1	1	1	1.08104e+06	1.65843e+06	0	721713	1.08104e+06	1.65843e+06	0	721713	1.08104e+06	1.65843e+06	0	721713		3461190
sp|P62267|RS23_MOUSE	P62267	RS23_MOUSE	Rps23	143	35.7	Mus musculus OX=10090	1:Experimental evidence at protein level	40S ribosomal protein S23	1	0.999	3	8	8	8	2	2	3	1	2	2	3	1	2	2	3	1	3209989	1.15325e+06	1.60215e+06	0	3209989	1.15325e+06	1.60215e+06	0	3209989	1.15325e+06	1.60215e+06	0		5.96539e+06
sp|P60867|RS20_MOUSE	P60867	RS20_MOUSE	Rps20	119	15.1	Mus musculus OX=10090	1:Experimental evidence at protein level	40S ribosomal protein S20	0.9763	0.9987	1	3	3	3	1	1	0	1	1	1	0	1	1	1	0	1	3.78782e+06	4250839	0	3.11869e+06	3.78782e+06	4250839	0	3.11869e+06	3.78782e+06	4250839	0	3.11869e+06		11157344
tr|A0A0A6YXW6|A0A0A6YXW6_MOUSE	A0A0A6YXW6	A0A0A6YXW6_MOUSE	Igha	389	2.8	Mus musculus OX=10090	1:Experimental evidence at protein level	Immunoglobulin heavy constant alpha (Fragment)	0.9512	0.9972	1	4	4	4	1	1	1	1	1	1	1	1	1	1	1	1	1.86381e+06	1.9907e+06	659332	902422	1.86381e+06	1.9907e+06	659332	902422	1.86381e+06	1.9907e+06	659332	902422		5.41626e+06
sp|P62806|H4_MOUSE	P62806	H4_MOUSE	H4f16	103	57.3	Mus musculus OX=10090	1:Experimental evidence at protein level	Histone H4	1	0.999	10	66	66	66	18	20	21	7	18	20	21	7	18	20	21	7	75429216	62567056	43117172	15039938	75429216	62567056	43117172	15039938	75429216	62567056	43117172	15039938		196153382
sp|P62908|RS3_MOUSE	P62908	RS3_MOUSE	Rps3	243	20.2	Mus musculus OX=10090	1:Experimental evidence at protein level	40S ribosomal protein S3	1	0.999	3	6	6	6	1	2	2	1	1	2	2	1	1	2	2	1	1.50447e+06	2.48035e+06	1.77744e+06	0	1.50447e+06	2.48035e+06	1.77744e+06	0	1.50447e+06	2.48035e+06	1.77744e+06	0		5.76226e+06
sp|C0HKE1|H2A1B_MOUSE	C0HKE1	H2A1B_MOUSE	H2ac4	130	40.8	Mus musculus OX=10090	1:Experimental evidence at protein level	Histone H2A type 1-B	1	0.999	4	42	0	42	11	12	9	10	0	0	0	0	11	12	9	10	174507952	266498128	125026864	74680112	0	0	0	0	174507952	266498128	125026864	74680112	sp|C0HKE2|H2A1C_MOUSE, sp|C0HKE3|H2A1D_MOUSE, sp|C0HKE4|H2A1E_MOUSE, sp|C0HKE5|H2A1G_MOUSE, sp|C0HKE6|H2A1I_MOUSE, sp|C0HKE7|H2A1N_MOUSE, sp|C0HKE8|H2A1O_MOUSE, sp|C0HKE9|H2A1P_MOUSE, sp|Q8BFU2|H2A3_MOUSE, sp|Q8CGP5|H2A1F_MOUSE, sp|Q8CGP6|H2A1H_MOUSE, sp|Q8CGP7|H2A1K_MOUSE	640713056
sp|Q64523|H2A2C_MOUSE	Q64523	H2A2C_MOUSE	H2ac20	129	35.7	Mus musculus OX=10090	1:Experimental evidence at protein level	Histone H2A type 2-C	1	0.999	4	7	0	36	3	2	1	1	0	0	0	0	11	10	7	8	4437238	5.27872e+06	2.37951e+06	1.51519e+06	0	0	0	0	174507952	266498128	125026864	74680112	sp|Q6GSS7|H2A2A_MOUSE	640713056
sp|Q9CXW4|RL11_MOUSE	Q9CXW4	RL11_MOUSE	Rpl11	178	11.8	Mus musculus OX=10090	1:Experimental evidence at protein level	60S ribosomal protein L11	0.998	0.999	1	3	3	3	1	1	1	0	1	1	1	0	1	1	1	0	4989699	5.37205e+06	4.97432e+06	0	4989699	5.37205e+06	4.97432e+06	0	4989699	5.37205e+06	4.97432e+06	0		15336066
sp|P27661|H2AX_MOUSE	P27661	H2AX_MOUSE	H2ax	143	32.2	Mus musculus OX=10090	1:Experimental evidence at protein level	Histone H2AX	1	0.999	2	3	3	9	1	1	1	0	1	1	1	0	3	3	2	1	3.62831e+06	0	1.61752e+06	0	3.62831e+06	0	1.61752e+06	0	48563456	136593280	49104900	40599384		274861020
sp|P14869|RLA0_MOUSE	P14869	RLA0_MOUSE	Rplp0	317	14.5	Mus musculus OX=10090	1:Experimental evidence at protein level	60S acidic ribosomal protein P0	1	0.999	4	11	11	11	3	3	4	1	3	3	4	1	3	3	4	1	3125395	2.85961e+06	2143488	778585	3125395	2.85961e+06	2143488	778585	3125395	2.85961e+06	2143488	778585		8.90708e+06
sp|Q64478|H2B1H_MOUSE	Q64478	H2B1H_MOUSE	H2bc9	126	78.6	Mus musculus OX=10090	1:Experimental evidence at protein level	Histone H2B type 1-H	1	0.999	11	104	0	104	33	30	27	14	0	0	0	0	33	30	27	14	160955504	164161056	118074160	40763756	0	0	0	0	160955504	164161056	118074160	40763756	sp|Q6ZWY9|H2B1C_MOUSE	483954476
sp|P31725|S10A9_MOUSE	P31725	S10A9_MOUSE	S100a9	113	12.4	Mus musculus OX=10090	1:Experimental evidence at protein level	Protein S100-A9	1	0.999	1	7	7	7	1	3	2	1	1	3	2	1	1	3	2	1	4.1606e+06	5695982	2866456	2036508	4.1606e+06	5695982	2866456	2036508	4.1606e+06	5695982	2866456	2036508		1.47595e+07
sp|P43277|H13_MOUSE	P43277	H13_MOUSE	H1-3	221	29.4	Mus musculus OX=10090	1:Experimental evidence at protein level	Histone H1.3	0.9999	0.999	5	5	4	10	1	2	1	1	1	1	1	1	1	5	2	2	5250497	5.55376e+06	3414337	1483050	5250497	5.55376e+06	3414337	1483050	5250497	6674902	4.41549e+06	1.8271e+06		1.8168e+07
sp|P84228|H32_MOUSE	P84228	H32_MOUSE	H3c15	136	44.1	Mus musculus OX=10090	1:Experimental evidence at protein level	Histone H3.2	1	0.999	5	18	1	18	6	7	2	3	0	1	0	0	6	7	2	3	37399136	40668764	31213368	10276769	0	0	0	0	37399136	40668764	31213368	10276769		119558037
sp|P35979|RL12_MOUSE	P35979	RL12_MOUSE	Rpl12	165	30.9	Mus musculus OX=10090	1:Experimental evidence at protein level	60S ribosomal protein L12	0.9997	0.9982	2	3	3	3	0	1	0	2	0	1	0	2	0	1	0	2	0	3085558	0	1.6549e+06	0	3085558	0	1.6549e+06	0	3085558	0	1.6549e+06		4.74046e+06
sp|P62852|RS25_MOUSE	P62852	RS25_MOUSE	Rps25	125	26.4	Mus musculus OX=10090	1:Experimental evidence at protein level	40S ribosomal protein S25	1	0.9989	3	3	3	3	0	1	2	0	0	1	2	0	0	1	2	0	0	3.00285e+06	1.6601e+06	0	0	3.00285e+06	1.6601e+06	0	0	3.00285e+06	1.6601e+06	0		4.66295e+06
sp|Q61878|PRG2_MOUSE	Q61878	PRG2_MOUSE	Prg2	223	18.4	Mus musculus OX=10090	1:Experimental evidence at protein level	Bone marrow proteoglycan	1	0.999	2	4	4	4	2	1	1	0	2	1	1	0	2	1	1	0	1.71691e+06	2.00744e+06	2.20877e+06	0	1.71691e+06	2.00744e+06	2.20877e+06	0	1.71691e+06	2.00744e+06	2.20877e+06	0		5.93312e+06
sp|Q9CVB6|ARPC2_MOUSE	Q9CVB6	ARPC2_MOUSE	Arpc2	300	42.3	Mus musculus OX=10090	1:Experimental evidence at protein level	Actin-related protein 2/3 complex subunit 2	1	0.999	9	46	46	46	13	11	10	12	13	11	10	12	13	11	10	12	28750180	26475542	13725218	19657496	28750180	26475542	13725218	19657496	28750180	26475542	13725218	19657496		88608436
tr|Q792Z1|Q792Z1_MOUSE	Q792Z1	Q792Z1_MOUSE	Try10	246	30.9	Mus musculus OX=10090	1:Experimental evidence at protein level	Trypsin 10	1	0.999	4	11	11	11	4	4	1	2	4	4	1	2	4	4	1	2	7588956	7894032	2.42557e+06	7017883	7588956	7894032	2.42557e+06	7017883	7588956	7894032	2.42557e+06	7017883		2.49264e+07
sp|P05213|TBA1B_MOUSE	P05213	TBA1B_MOUSE	Tuba1b	451	13.8	Mus musculus OX=10090	1:Experimental evidence at protein level	Tubulin alpha-1B chain	1	0.999	3	8	0	8	2	2	3	1	0	0	0	0	2	2	3	1	2.84951e+06	2358643	2209215	987006	0	0	0	0	2.84951e+06	2358643	2209215	987006	sp|P68373|TBA1C_MOUSE	8.40437e+06
sp|P15864|H12_MOUSE	P15864	H12_MOUSE	H1-2	212	30.2	Mus musculus OX=10090	1:Experimental evidence at protein level	Histone H1.2	1	0.999	5	11	6	11	1	5	3	2	1	2	2	1	1	5	3	2	6.85922e+06	6765835	8.10651e+06	344050	6.85922e+06	5644692	7105356	0	6.85922e+06	6765835	8.10651e+06	344050		2.20756e+07
sp|Q8VC57|KCTD5_MOUSE	Q8VC57	KCTD5_MOUSE	Kctd5	234	43.6	Mus musculus OX=10090	1:Experimental evidence at protein level	BTB/POZ domain-containing protein KCTD5	1	0.999	6	28	28	28	6	8	7	7	6	8	7	7	6	8	7	7	48311472	48639324	32554190	29866178	48311472	48639324	32554190	29866178	48311472	48639324	32554190	29866178		159371164
contaminant_KERATIN17	contaminant_KERATIN17	contaminant_KERATIN17		590	15.8			contaminant_KERATIN17	1	0.999	8	4	4	23	1	1	1	1	1	1	1	1	9	2	4	8	3.70596e+06	700946	1.20654e+06	2390926	3.70596e+06	700946	1.20654e+06	2390926	35233880	2.19083e+06	8646919	15739869		6.18115e+07
contaminant_KERATIN18	contaminant_KERATIN18	contaminant_KERATIN18		562	22.4			contaminant_KERATIN18	1	0.999	10	5	0	23	1	0	0	4	0	0	0	0	9	1	4	9	1.37486e+06	0	0	2.93344e+06	0	0	0	0	35219068	1.48989e+06	8813731	15384217		6.09069e+07
sp|Q01853|TERA_MOUSE	Q01853	TERA_MOUSE	Vcp	806	6.2	Mus musculus OX=10090	1:Experimental evidence at protein level	Transitional endoplasmic reticulum ATPase	1	0.999	3	3	3	3	0	2	1	0	0	2	1	0	0	2	1	0	0	1860565	1.23505e+06	0	0	1860565	1.23505e+06	0	0	1860565	1.23505e+06	0		3.09561e+06
sp|Q8CCF0|PRP31_MOUSE	Q8CCF0	PRP31_MOUSE	Prpf31	499	45.5	Mus musculus OX=10090	1:Experimental evidence at protein level	U4/U6 small nuclear ribonucleoprotein Prp31	1	0.999	18	102	102	102	20	27	33	22	20	27	33	22	20	27	33	22	76947808	97456384	69106688	48099244	76947808	97456384	69106688	48099244	76947808	97456384	69106688	48099244		291610124
sp|P49290|PERE_MOUSE	P49290	PERE_MOUSE	Epx	716	9.4	Mus musculus OX=10090	1:Experimental evidence at protein level	Eosinophil peroxidase	1	0.999	6	14	13	14	5	4	2	3	4	4	2	3	5	4	2	3	6154519	7.74484e+06	4237413	5.14801e+06	6154519	7.74484e+06	4237413	5.14801e+06	6154519	7.74484e+06	4237413	5.14801e+06		23284782
sp|Q99104|MYO5A_MOUSE	Q99104	MYO5A_MOUSE	Myo5a	1853	11.1	Mus musculus OX=10090	1:Experimental evidence at protein level	Unconventional myosin-Va	1	0.999	13	41	41	41	10	10	10	11	10	10	10	11	10	10	10	11	11834954	11293174	8587585	7.5748e+06	11834954	11293174	8587585	7.5748e+06	11834954	11293174	8587585	7.5748e+06		3.92905e+07
sp|Q8VDD5|MYH9_MOUSE	Q8VDD5	MYH9_MOUSE	Myh9	1960	80.3	Mus musculus OX=10090	1:Experimental evidence at protein level	Myosin-9	1	0.999	251	2816	2624	2816	642	723	725	726	604	673	673	674	642	723	725	726	702357630	1075094270	687612220	558719300	702357630	1075094270	687612220	558719300	702357630	1075094270	687612220	558719300		3023783420
sp|P47757|CAPZB_MOUSE	P47757	CAPZB_MOUSE	Capzb	277	50.2	Mus musculus OX=10090	1:Experimental evidence at protein level	F-actin-capping protein subunit beta	1	0.999	10	95	95	95	21	24	25	25	21	24	25	25	21	24	25	25	211533920	217527296	231558976	69863696	211533920	217527296	231558976	69863696	211533920	217527296	231558976	69863696		730483888
sp|E9Q634|MYO1E_MOUSE	E9Q634	MYO1E_MOUSE	Myo1e	1107	27.9	Mus musculus OX=10090	1:Experimental evidence at protein level	Unconventional myosin-Ie	1	0.999	18	47	42	47	10	13	15	9	9	12	13	8	10	13	15	9	12250341	10814978	11549621	4782870	13105188	11493258	11151356	3.60986e+06	12250341	10814978	11549621	4782870		39397810
sp|Q571I4|PRAG1_MOUSE	Q571I4	PRAG1_MOUSE	Prag1	1373	7.9	Mus musculus OX=10090	1:Experimental evidence at protein level	Inactive tyrosine-protein kinase PRAG1	1	0.999	4	11	11	11	2	4	3	2	2	4	3	2	2	4	3	2	3544417	4319847	2702861	2933469	3544417	4319847	2702861	2933469	3544417	4319847	2702861	2933469		13500594
sp|P01631|KV2A7_MOUSE	P01631	KV2A7_MOUSE		113	38.9	Mus musculus OX=10090	1:Experimental evidence at protein level	Ig kappa chain V-II region 26-10	1	0.999	3	10	4	10	3	3	2	2	1	1	1	1	3	3	2	2	4.45246e+06	4829252	3.82076e+06	2.88343e+06	0	0	0	0	4.45246e+06	4829252	3.82076e+06	2.88343e+06		1.59859e+07
sp|Q91YE7|RBM5_MOUSE	Q91YE7	RBM5_MOUSE	Rbm5	815	3.3	Mus musculus OX=10090	1:Experimental evidence at protein level	RNA-binding protein 5	0.9996	0.999	1	5	5	5	1	1	1	2	1	1	1	2	1	1	1	2	3879244	3.57831e+06	3098340	2301677	3879244	3.57831e+06	3098340	2301677	3879244	3.57831e+06	3098340	2301677		1.28576e+07
sp|Q99JY9|ARP3_MOUSE	Q99JY9	ARP3_MOUSE	Actr3	418	49.8	Mus musculus OX=10090	1:Experimental evidence at protein level	Actin-related protein 3	1	0.999	18	88	79	88	15	23	27	23	14	21	24	20	15	23	27	23	31890102	31901216	32523108	14159701	31890102	31901216	32523108	14159701	31890102	31901216	32523108	14159701		110474127
sp|P57780|ACTN4_MOUSE	P57780	ACTN4_MOUSE	Actn4	912	8.9	Mus musculus OX=10090	1:Experimental evidence at protein level	Alpha-actinin-4	1	0.999	6	11	6	11	2	4	4	1	2	2	2	0	2	4	4	1	2.30802e+06	4779053	3.44221e+06	1.81901e+06	2.87129e+06	617684	1946737	0	2.30802e+06	4779053	3.44221e+06	1.81901e+06		1.23483e+07
sp|Q922P9|GLYR1_MOUSE	Q922P9	GLYR1_MOUSE	Glyr1	546	37.9	Mus musculus OX=10090	1:Experimental evidence at protein level	Cytokine-like nuclear factor N-PAC	1	0.999	12	42	42	42	9	11	14	8	9	11	14	8	9	11	14	8	10645888	11800050	8711112	8160028	10645888	11800050	8711112	8160028	10645888	11800050	8711112	8160028		39317078
sp|P63017|HSP7C_MOUSE	P63017	HSP7C_MOUSE	Hspa8	646	35.4	Mus musculus OX=10090	1:Experimental evidence at protein level	Heat shock cognate 71 kDa protein	1	0.999	14	42	27	42	13	12	11	6	9	7	7	4	13	12	11	6	13600456	12666722	11806416	7.9496e+06	11424898	10588167	11309974	7.9496e+06	13600456	12666722	11806416	7.9496e+06		4.60232e+07
sp|Q9Z0P5|TWF2_MOUSE	Q9Z0P5	TWF2_MOUSE	Twf2	349	41	Mus musculus OX=10090	1:Experimental evidence at protein level	Twinfilin-2	1	0.999	10	23	23	31	5	6	8	4	5	6	8	4	7	8	10	6	8.2386e+06	4805844	4.63295e+06	4519786	8.2386e+06	4805844	4.63295e+06	4519786	9805664	7723085	10419324	2968471		30916544
tr|Q9CPN9|Q9CPN9_MOUSE	Q9CPN9	Q9CPN9_MOUSE	2210010C04Rik	247	4.9	Mus musculus OX=10090	1:Experimental evidence at protein level	RIKEN cDNA 2210010C04 gene	0.982	0.999	1	8	8	8	2	2	2	2	2	2	2	2	2	2	2	2	8.22079e+06	5.29574e+06	5.37731e+06	5.00899e+06	8.22079e+06	5.29574e+06	5.37731e+06	5.00899e+06	8.22079e+06	5.29574e+06	5.37731e+06	5.00899e+06		23902824
sp|P01872|IGHM_MOUSE	P01872	IGHM_MOUSE	Ighm	454	2.9	Mus musculus OX=10090	1:Experimental evidence at protein level	Immunoglobulin heavy constant mu	0.9281	0.9958	1	2	2	2	1	0	0	1	1	0	0	1	1	0	0	1	775756	0	0	596768	775756	0	0	596768	775756	0	0	596768		1372524
sp|O54824|IL16_MOUSE	O54824	IL16_MOUSE	Il16	1322	3.9	Mus musculus OX=10090	1:Experimental evidence at protein level	Pro-interleukin-16	0.9994	0.9952	2	3	3	3	0	1	1	1	0	1	1	1	0	1	1	1	0	1.38143e+06	0	1083405	0	1.38143e+06	0	1083405	0	1.38143e+06	0	1083405		2.46483e+06
sp|P59999|ARPC4_MOUSE	P59999	ARPC4_MOUSE	Arpc4	168	66.1	Mus musculus OX=10090	1:Experimental evidence at protein level	Actin-related protein 2/3 complex subunit 4	1	0.999	8	45	45	45	13	13	12	7	13	13	12	7	13	13	12	7	21120242	18111166	18671454	12105049	21120242	18111166	18671454	12105049	21120242	18111166	18671454	12105049		70007911
sp|P14148|RL7_MOUSE	P14148	RL7_MOUSE	Rpl7	270	4.1	Mus musculus OX=10090	1:Experimental evidence at protein level	60S ribosomal protein L7	0.982	0.999	1	4	4	4	1	1	1	1	1	1	1	1	1	1	1	1	2350164	3220421	2.37102e+06	2.00717e+06	2350164	3220421	2.37102e+06	2.00717e+06	2350164	3220421	2.37102e+06	2.00717e+06		9948774
sp|P62320|SMD3_MOUSE	P62320	SMD3_MOUSE	Snrpd3	126	37.3	Mus musculus OX=10090	1:Experimental evidence at protein level	Small nuclear ribonucleoprotein Sm D3	1	0.999	3	8	8	8	2	2	3	1	2	2	3	1	2	2	3	1	2.82858e+06	4134223	3.65184e+06	1934614	2.82858e+06	4134223	3.65184e+06	1934614	2.82858e+06	4134223	3.65184e+06	1934614		12549260
sp|P62855|RS26_MOUSE	P62855	RS26_MOUSE	Rps26	115	27	Mus musculus OX=10090	1:Experimental evidence at protein level	40S ribosomal protein S26	0.9997	0.9967	2	7	7	7	2	2	2	1	2	2	2	1	2	2	2	1	1.84814e+06	1.75515e+06	2168962	726237	1.84814e+06	1.75515e+06	2168962	726237	1.84814e+06	1.75515e+06	2168962	726237		6.49849e+06
sp|Q8CFE4|SCYL2_MOUSE	Q8CFE4	SCYL2_MOUSE	Scyl2	930	15.4	Mus musculus OX=10090	1:Experimental evidence at protein level	SCY1-like protein 2	1	0.999	10	43	43	43	11	11	12	9	11	11	12	9	11	11	12	9	12394642	16433548	13843834	9423191	12394642	16433548	13843834	9423191	12394642	16433548	13843834	9423191		52095215
sp|Q7TPR4|ACTN1_MOUSE	Q7TPR4	ACTN1_MOUSE	Actn1	892	11.7	Mus musculus OX=10090	1:Experimental evidence at protein level	Alpha-actinin-1	1	0.9988	6	5	5	10	2	1	1	1	2	1	1	1	2	3	3	2	928256	0	0	797807	928256	0	0	797807	928256	4779053	2010842	2.61681e+06		1.0335e+07
sp|Q9WTI7|MYO1C_MOUSE	Q9WTI7	MYO1C_MOUSE	Myo1c	1063	50.5	Mus musculus OX=10090	1:Experimental evidence at protein level	Unconventional myosin-Ic	1	0.999	62	418	416	418	96	107	119	96	96	107	117	96	96	107	119	96	152286096	123256696	130848024	92835232	152286096	123256696	130848024	92835232	152286096	123256696	130848024	92835232		499226048
sp|Q91WK0|LRRF2_MOUSE	Q91WK0	LRRF2_MOUSE	Lrrfip2	415	14.9	Mus musculus OX=10090	1:Experimental evidence at protein level	Leucine-rich repeat flightless-interacting protein 2	1	0.999	4	10	10	10	2	3	2	3	2	3	2	3	2	3	2	3	5.07765e+06	5738098	4234022	4593292	5.07765e+06	5738098	4234022	4593292	5.07765e+06	5738098	4234022	4593292		1.96431e+07
sp|Q8BFZ3|ACTBL_MOUSE	Q8BFZ3	ACTBL_MOUSE	Actbl2	376	66	Mus musculus OX=10090	1:Experimental evidence at protein level	Beta-actin-like protein 2	1	0.999	20	61	61	474	13	14	22	12	13	14	22	12	121	112	129	112	92917784	102194536	156408784	127975104	92917784	102194536	156408784	127975104	5913519100	5866278900	5896720400	3796747780		21473266180
sp|P70248|MYO1F_MOUSE	P70248	MYO1F_MOUSE	Myo1f	1099	17.6	Mus musculus OX=10090	1:Experimental evidence at protein level	Unconventional myosin-If	1	0.999	13	29	29	36	7	5	8	9	7	5	8	9	8	6	12	10	5613672	6.52057e+06	5272339	4.81095e+06	5613672	6.52057e+06	5272339	4.81095e+06	6534754	5.806e+06	5.5201e+06	4646098		22506953
sp|P52332|JAK1_MOUSE	P52332	JAK1_MOUSE	Jak1	1153	54.9	Mus musculus OX=10090	1:Experimental evidence at protein level	Tyrosine-protein kinase JAK1	1	0.999	52	281	273	281	69	70	76	66	67	68	74	64	69	70	76	66	121575984	161239424	123635080	116184144	121575984	161239424	123635080	116184144	121575984	161239424	123635080	116184144		522634632
sp|P99024|TBB5_MOUSE	P99024	TBB5_MOUSE	Tubb5	444	21.8	Mus musculus OX=10090	1:Experimental evidence at protein level	Tubulin beta-5 chain	1	0.999	4	13	3	13	3	3	4	3	1	1	0	1	3	3	4	3	4.0293e+06	4062585	2.93487e+06	3972508	1.06816e+06	1.07656e+06	0	747386	4.0293e+06	4062585	2.93487e+06	3972508		14999259
sp|P62849|RS24_MOUSE	P62849	RS24_MOUSE	Rps24	133	20.3	Mus musculus OX=10090	1:Experimental evidence at protein level	40S ribosomal protein S24	1	0.999	2	5	5	5	2	0	2	1	2	0	2	1	2	0	2	1	1.63023e+06	0	1401495	0	1.63023e+06	0	1401495	0	1.63023e+06	0	1401495	0		3.03173e+06
sp|Q8CEZ0|KCTD2_MOUSE	Q8CEZ0	KCTD2_MOUSE	Kctd2	266	13.5	Mus musculus OX=10090	2:Experimental evidence at transcript level	BTB/POZ domain-containing protein KCTD2	0.982	0.999	1	2	2	2	0	1	1	0	0	1	1	0	0	1	1	0	0	3.01003e+06	2598779	0	0	3.01003e+06	2598779	0	0	3.01003e+06	2598779	0		5.60881e+06
sp|Q60605|MYL6_MOUSE	Q60605	MYL6_MOUSE	Myl6	151	85.4	Mus musculus OX=10090	1:Experimental evidence at protein level	Myosin light polypeptide 6	1	0.999	16	219	194	219	50	55	63	51	44	48	57	45	50	55	63	51	1237894660	954488320	1051197060	857175940	1159985150	862169730	1000729920	844447100	1237894660	954488320	1051197060	857175940		4100755980
sp|Q91YR1|TWF1_MOUSE	Q91YR1	TWF1_MOUSE	Twf1	350	42	Mus musculus OX=10090	1:Experimental evidence at protein level	Twinfilin-1	1	0.999	11	45	37	45	10	12	11	12	8	10	9	10	10	12	11	12	16690742	18639668	19232060	11759728	12232104	19265160	15537073	15760542	16690742	18639668	19232060	11759728		66322198
sp|P62702|RS4X_MOUSE	P62702	RS4X_MOUSE	Rps4x	263	16.7	Mus musculus OX=10090	1:Experimental evidence at protein level	40S ribosomal protein S4, X isoform	1	0.999	3	7	7	7	2	2	2	1	2	2	2	1	2	2	2	1	3.73228e+06	1.50293e+06	3.32947e+06	1.29142e+06	3.73228e+06	1.50293e+06	3.32947e+06	1.29142e+06	3.73228e+06	1.50293e+06	3.32947e+06	1.29142e+06		9.8561e+06
sp|Q810B6|ANFY1_MOUSE	Q810B6	ANFY1_MOUSE	Ankfy1	1169	2.1	Mus musculus OX=10090	1:Experimental evidence at protein level	Rabankyrin-5	1	0.999	2	6	6	6	1	1	2	2	1	1	2	2	1	1	2	2	976920	1.0767e+06	1.00598e+06	808494	976920	1.0767e+06	1.00598e+06	808494	976920	1.0767e+06	1.00598e+06	808494		3.86809e+06
sp|Q3V3R1|C1TM_MOUSE	Q3V3R1	C1TM_MOUSE	Mthfd1l	977	63.9	Mus musculus OX=10090	1:Experimental evidence at protein level	Monofunctional C1-tetrahydrofolate synthase, mitochondrial	1	0.999	54	307	302	307	69	82	86	70	69	80	84	69	69	82	86	70	102125144	110597080	108657624	79425936	102125144	110597080	108657624	79425936	102125144	110597080	108657624	79425936		400805784
sp|P47963|RL13_MOUSE	P47963	RL13_MOUSE	Rpl13	211	8.1	Mus musculus OX=10090	1:Experimental evidence at protein level	60S ribosomal protein L13	0.9974	0.9988	1	4	4	4	1	1	1	1	1	1	1	1	1	1	1	1	1.29914e+06	941536	912625	1.08907e+06	1.29914e+06	941536	912625	1.08907e+06	1.29914e+06	941536	912625	1.08907e+06		4.24237e+06
tr|E9QAP7|E9QAP7_MOUSE	E9QAP7	E9QAP7_MOUSE	Taf4	1042	13.7	Mus musculus OX=10090	1:Experimental evidence at protein level	TATA-box-binding protein-associated factor 4	1	0.999	6	11	11	11	4	3	1	3	4	3	1	3	4	3	1	3	4.76476e+06	2.04048e+06	689961	5.40373e+06	4.76476e+06	2.04048e+06	689961	5.40373e+06	4.76476e+06	2.04048e+06	689961	5.40373e+06		1.28989e+07
contaminant_KERATIN05	contaminant_KERATIN05	contaminant_KERATIN05		471	13.8			contaminant_KERATIN05	1	0.999	7	8	4	23	1	0	3	4	1	0	1	2	8	0	6	9	0	0	4029137	6.69334e+06	0	0	827423	1761837	31680428	0	10194798	18263798		60139024
tr|Q9Z1R9|Q9Z1R9_MOUSE	Q9Z1R9	Q9Z1R9_MOUSE	Prss1	246	17.5	Mus musculus OX=10090	1:Experimental evidence at protein level	Protease, serine 1 (trypsin 1)	1	0.999	1	29	29	29	7	6	8	8	7	6	8	8	7	6	8	8	102871480	117791584	62485260	137003792	102871480	117791584	62485260	137003792	102871480	117791584	62485260	137003792		420152116
sp|Q61233|PLSL_MOUSE	Q61233	PLSL_MOUSE	Lcp1	627	38.4	Mus musculus OX=10090	1:Experimental evidence at protein level	Plastin-2	1	0.999	11	77	59	77	20	21	19	17	15	16	15	13	20	21	19	17	92657392	121314648	101808248	92142344	92657392	121314648	101808248	92142344	92657392	121314648	101808248	92142344		407922632
sp|Q8CIG8|ANM5_MOUSE	Q8CIG8	ANM5_MOUSE	Prmt5	637	44	Mus musculus OX=10090	1:Experimental evidence at protein level	Protein arginine N-methyltransferase 5	1	0.999	24	214	214	214	49	58	54	53	49	58	54	53	49	58	54	53	241625488	249593136	225358496	224607648	241625488	249593136	225358496	224607648	241625488	249593136	225358496	224607648		941184768
sp|P13020|GELS_MOUSE	P13020	GELS_MOUSE	Gsn	780	9	Mus musculus OX=10090	1:Experimental evidence at protein level	Gelsolin	1	0.999	2	3	3	3	0	1	1	1	0	1	1	1	0	1	1	1	0	1.71221e+06	1569141	0	0	1.71221e+06	1569141	0	0	1.71221e+06	1569141	0		3.28135e+06
sp|P61979|HNRPK_MOUSE	P61979	HNRPK_MOUSE	Hnrnpk	463	20.3	Mus musculus OX=10090	1:Experimental evidence at protein level	Heterogeneous nuclear ribonucleoprotein K	1	0.999	5	11	11	11	1	3	3	4	1	3	3	4	1	3	3	4	704243	7018389	3.38641e+06	3.70803e+06	704243	7018389	3.38641e+06	3.70803e+06	704243	7018389	3.38641e+06	3.70803e+06		1.48171e+07
sp|P35980|RL18_MOUSE	P35980	RL18_MOUSE	Rpl18	188	19.7	Mus musculus OX=10090	1:Experimental evidence at protein level	60S ribosomal protein L18	1	0.999	3	12	12	12	3	3	3	3	3	3	3	3	3	3	3	3	6066921	6429591	5.45287e+06	6.02719e+06	6066921	6429591	5.45287e+06	6.02719e+06	6066921	6429591	5.45287e+06	6.02719e+06		23976569
contaminant_KERATIN22	contaminant_KERATIN22	contaminant_KERATIN22		645	71.9			contaminant_KERATIN22	1	0.999	27	83	64	92	38	6	16	23	29	5	12	18	40	8	18	26	88200312	4.1757e+06	23780280	26892360	73009128	2685809	24509564	21384958	85538096	7832085	29731528	57055936		180157645
sp|O08638|MYH11_MOUSE	O08638	MYH11_MOUSE	Myh11	1972	9.3	Mus musculus OX=10090	1:Experimental evidence at protein level	Myosin-11	1	0.997	19	9	9	134	1	2	4	2	1	2	4	2	25	35	37	37	0	0	8.13339e+06	8884371	0	0	8.13339e+06	8884371	300012192	292200384	277944640	276057344		1146214560
sp|Q9Z2X1|HNRPF_MOUSE	Q9Z2X1	HNRPF_MOUSE	Hnrnpf	415	5.3	Mus musculus OX=10090	1:Experimental evidence at protein level	Heterogeneous nuclear ribonucleoprotein F	0.9983	0.999	2	3	2	3	1	1	1	0	1	0	1	0	1	1	1	0	1746877	0	1.68388e+06	0	1746877	0	1.68388e+06	0	1746877	0	1.68388e+06	0		3.43076e+06
sp|Q9JM76|ARPC3_MOUSE	Q9JM76	ARPC3_MOUSE	Arpc3	178	26.4	Mus musculus OX=10090	1:Experimental evidence at protein level	Actin-related protein 2/3 complex subunit 3	1	0.999	3	21	21	21	7	5	5	4	7	5	5	4	7	5	5	4	7648001	7906014	7160917	7913944	7648001	7906014	7160917	7913944	7648001	7906014	7160917	7913944		30628876
sp|P47753|CAZA1_MOUSE	P47753	CAZA1_MOUSE	Capza1	286	82.9	Mus musculus OX=10090	1:Experimental evidence at protein level	F-actin-capping protein subunit alpha-1	1	0.999	15	178	160	178	43	45	45	45	38	41	40	41	43	45	45	45	361416832	382065152	339229888	383037920	288207296	286224512	272199424	275457728	361416832	382065152	339229888	383037920		1465749792
contaminant_TRYPSIN	contaminant_TRYPSIN	contaminant_TRYPSIN		229	29.3			contaminant_TRYPSIN	1	0.999	2	12	12	12	3	4	2	3	3	4	2	3	3	4	2	3	34781808	43067920	34331940	41353328	34781808	43067920	34331940	41353328	34781808	43067920	34331940	41353328		153534996
sp|P47754|CAZA2_MOUSE	P47754	CAZA2_MOUSE	Capza2	286	75.5	Mus musculus OX=10090	1:Experimental evidence at protein level	F-actin-capping protein subunit alpha-2	1	0.999	16	105	105	123	23	28	32	22	23	28	32	22	28	32	37	26	175927472	166660144	157705504	164348144	175927472	166660144	157705504	164348144	274879008	286359648	250851088	295978048		1108067792
sp|P68372|TBB4B_MOUSE	P68372	TBB4B_MOUSE	Tubb4b	445	18.5	Mus musculus OX=10090	1:Experimental evidence at protein level	Tubulin beta-4B chain	0.9998	0.999	3	4	0	6	1	1	1	1	0	0	0	0	1	1	3	1	889707	980031	849425	977494	0	0	0	0	889707	980031	849425	977494	sp|Q9D6F9|TBB4A_MOUSE	3.69666e+06
sp|Q9WUM4|COR1C_MOUSE	Q9WUM4	COR1C_MOUSE	Coro1c	474	39.7	Mus musculus OX=10090	1:Experimental evidence at protein level	Coronin-1C	1	0.999	14	57	47	57	10	15	18	14	8	12	16	11	10	15	18	14	59249896	57135276	59846184	54764724	59249896	57135276	59846184	54764724	59249896	57135276	59846184	54764724		230996080
contaminant_INT-STD1	contaminant_INT-STD1 BSA	contaminant_INT-STD1 BSA		607	74.8			BSA	1	0.999	48	385	385	385	93	100	96	96	93	100	96	96	93	100	96	96	261808128	234845728	236426336	252838240	261808128	234845728	236426336	252838240	261808128	234845728	236426336	252838240		985918432
sp|Q9JJ28|FLII_MOUSE	Q9JJ28	FLII_MOUSE	Flii	1271	40	Mus musculus OX=10090	1:Experimental evidence at protein level	Protein flightless-1 homolog	1	0.999	33	126	126	126	32	37	30	27	32	37	30	27	32	37	30	27	39385384	39944628	38458716	39910088	39385384	39944628	38458716	39910088	39385384	39944628	38458716	39910088		157698816
sp|P43276|H15_MOUSE	P43276	H15_MOUSE	H1-5	223	17.9	Mus musculus OX=10090	1:Experimental evidence at protein level	Histone H1.5	0.9998	0.999	3	2	2	6	0	1	1	0	0	1	1	0	0	3	2	1	0	1.34555e+06	1.09336e+06	0	0	1.34555e+06	1.09336e+06	0	0	2.4667e+06	2.09451e+06	344050		4.90526e+06
contaminant_KERATIN03	contaminant_KERATIN03	contaminant_KERATIN03		593	48.4			contaminant_KERATIN03	1	0.999	27	139	119	139	51	7	38	43	41	7	34	37	51	7	38	43	192714576	20456012	104955000	107242432	192714576	20456012	104955000	107242432	192714576	20456012	104955000	107242432		425368020
sp|P21855|CD72_MOUSE	P21855	CD72_MOUSE	Cd72	354	37.6	Mus musculus OX=10090	1:Experimental evidence at protein level	B-cell differentiation antigen CD72	1	0.999	13	45	45	45	7	9	14	15	7	9	14	15	7	9	14	15	30620832	28225720	29843238	30102270	30620832	28225720	29843238	30102270	30620832	28225720	29843238	30102270		118792060
sp|P35550|FBRL_MOUSE	P35550	FBRL_MOUSE	Fbl	327	41.9	Mus musculus OX=10090	1:Experimental evidence at protein level	rRNA 2'-O-methyltransferase fibrillarin	1	0.999	9	23	22	23	8	4	7	4	8	3	7	4	8	4	7	4	11605340	15073474	15327732	11955198	11605340	15073474	15327732	11955198	11605340	15073474	15327732	11955198		53961744
sp|Q9D898|ARP5L_MOUSE	Q9D898	ARP5L_MOUSE	Arpc5l	153	60.1	Mus musculus OX=10090	1:Experimental evidence at protein level	Actin-related protein 2/3 complex subunit 5-like protein	1	0.999	6	24	24	24	7	5	4	8	7	5	4	8	7	5	4	8	16047110	12653688	14560922	14822364	16047110	12653688	14560922	14822364	16047110	12653688	14560922	14822364		58084084
sp|Q3THE2|ML12B_MOUSE	Q3THE2	ML12B_MOUSE	Myl12b	172	55.8	Mus musculus OX=10090	1:Experimental evidence at protein level	Myosin regulatory light chain 12B	1	0.999	11	82	53	82	17	17	23	25	11	13	14	15	17	17	23	25	227829088	220556448	221435760	237645488	227829088	220556448	221435760	237645488	227829088	220556448	221435760	237645488		907466784
sp|P61161|ARP2_MOUSE	P61161	ARP2_MOUSE	Actr2	394	47.5	Mus musculus OX=10090	1:Experimental evidence at protein level	Actin-related protein 2	1	0.999	10	50	50	50	10	14	12	14	10	14	12	14	10	14	12	14	22756024	30650472	30178090	25047012	22756024	30650472	30178090	25047012	22756024	30650472	30178090	25047012		108631598
sp|P58771|TPM1_MOUSE	P58771	TPM1_MOUSE	Tpm1	284	27.5	Mus musculus OX=10090	1:Experimental evidence at protein level	Tropomyosin alpha-1 chain	1	0.999	9	3	3	37	0	1	1	1	0	1	1	1	7	8	10	12	0	0	0	0	0	0	0	0	41023944	40524216	40781292	44584948		166914400
sp|P60710|ACTB_MOUSE	P60710	ACTB_MOUSE	Actb	375	93.1	Mus musculus OX=10090	1:Experimental evidence at protein level	Actin, cytoplasmic 1	1	0.999	55	2064	177	2064	502	507	552	503	41	46	43	47	502	507	552	503	15296538600	18862340100	17718673400	18113339400	0	93730104	9870376	134899808	15296538600	18862340100	17718673400	18113339400		69990891500
sp|P63260|ACTG_MOUSE	P63260	ACTG_MOUSE	Actg1	375	93.1	Mus musculus OX=10090	1:Experimental evidence at protein level	Actin, cytoplasmic 2	1	0.999	55	69	69	1956	16	17	17	19	16	17	17	19	477	478	526	475	48310072	43115436	47266096	39271288	48310072	43115436	47266096	39271288	15296538600	18862340100	17718673400	18113339400		69990891500
contaminant_KERATIN13	contaminant_KERATIN13	contaminant_KERATIN13		643	35.6			contaminant_KERATIN13	1	0.999	26	161	114	161	46	13	36	66	34	8	26	46	46	13	36	66	173712256	18365658	65608000	137644576	173712256	18365658	65608000	137644576	173712256	18365658	65608000	137644576		395330490
sp|P36993|PPM1B_MOUSE	P36993	PPM1B_MOUSE	Ppm1b	390	64.4	Mus musculus OX=10090	1:Experimental evidence at protein level	Protein phosphatase 1B	1	0.999	24	265	255	265	64	68	63	70	62	64	61	68	64	68	63	70	241664736	229692832	239857648	260939888	241664736	229692832	239857648	260939888	241664736	229692832	239857648	260939888		972155104
sp|Q9D8Y0|EFHD2_MOUSE	Q9D8Y0	EFHD2_MOUSE	Efhd2	240	57.1	Mus musculus OX=10090	1:Experimental evidence at protein level	EF-hand domain-containing protein D2	1	0.999	9	34	34	34	10	8	7	9	10	8	7	9	10	8	7	9	10894886	6248815	9418464	8841262	10894886	6248815	9418464	8841262	10894886	6248815	9418464	8841262		35403427
sp|P18760|COF1_MOUSE	P18760	COF1_MOUSE	Cfl1	166	48.2	Mus musculus OX=10090	1:Experimental evidence at protein level	Cofilin-1	1	0.999	7	31	23	31	6	8	8	9	5	6	5	7	6	8	8	9	24140008	27899050	24848624	30867228	20041906	23581072	22941366	24451384	24140008	27899050	24848624	30867228		107754910
sp|P25444|RS2_MOUSE	P25444	RS2_MOUSE	Rps2	293	3.8	Mus musculus OX=10090	1:Experimental evidence at protein level	40S ribosomal protein S2	0.9196	0.9952	1	2	2	2	1	0	1	0	1	0	1	0	1	0	1	0	1.2527e+06	0	1345859	0	1.2527e+06	0	1345859	0	1.2527e+06	0	1345859	0		2.59856e+06
sp|Q3UZ39|LRRF1_MOUSE	Q3UZ39	LRRF1_MOUSE	Lrrfip1	729	24.3	Mus musculus OX=10090	1:Experimental evidence at protein level	Leucine-rich repeat flightless-interacting protein 1	1	0.999	8	29	29	29	8	7	7	7	8	7	7	7	8	7	7	7	18869564	17644954	18719872	20693592	18869564	17644954	18719872	20693592	18869564	17644954	18719872	20693592		75927982
sp|Q9CR57|RL14_MOUSE	Q9CR57	RL14_MOUSE	Rpl14	217	11.5	Mus musculus OX=10090	1:Experimental evidence at protein level	60S ribosomal protein L14	1	0.999	2	6	6	6	1	2	2	1	1	2	2	1	1	2	2	1	2.86995e+06	6226644	6.26145e+06	3.61277e+06	2.86995e+06	6226644	6.26145e+06	3.61277e+06	2.86995e+06	6226644	6.26145e+06	3.61277e+06		1.89708e+07
sp|Q5SUA5|MYO1G_MOUSE	Q5SUA5	MYO1G_MOUSE	Myo1g	1024	58.7	Mus musculus OX=10090	1:Experimental evidence at protein level	Unconventional myosin-Ig	1	0.999	47	302	289	302	64	78	79	81	61	75	76	77	64	78	79	81	119824232	135549280	154860624	124052312	119824232	135549280	154860624	124052312	119824232	135549280	154860624	124052312		534286448
sp|P62242|RS8_MOUSE	P62242	RS8_MOUSE	Rps8	208	32.2	Mus musculus OX=10090	1:Experimental evidence at protein level	40S ribosomal protein S8	1	0.999	4	18	18	18	3	5	5	5	3	5	5	5	3	5	5	5	7812776	13543069	13369471	10578060	7812776	13543069	13369471	10578060	7812776	13543069	13369471	10578060		45303376
sp|Q9Z2B5|E2AK3_MOUSE	Q9Z2B5	E2AK3_MOUSE	Eif2ak3	1114	7.5	Mus musculus OX=10090	1:Experimental evidence at protein level	Eukaryotic translation initiation factor 2-alpha kinase 3	1	0.999	3	11	11	11	2	3	3	3	2	3	3	3	2	3	3	3	2.95936e+06	4.97979e+06	4927980	4.00543e+06	2.95936e+06	4.97979e+06	4927980	4.00543e+06	2.95936e+06	4.97979e+06	4927980	4.00543e+06		1.68726e+07
sp|Q9JHJ0|TMOD3_MOUSE	Q9JHJ0	TMOD3_MOUSE	Tmod3	352	76.4	Mus musculus OX=10090	1:Experimental evidence at protein level	Tropomodulin-3	1	0.999	37	477	473	477	116	119	122	120	115	118	122	118	116	119	122	120	1629856380	1821383170	2044562180	1906968320	1629856380	1821383170	2044562180	1906968320	1629856380	1821383170	2044562180	1906968320		7402770050
sp|Q9QYC0|ADDA_MOUSE	Q9QYC0	ADDA_MOUSE	Add1	735	31.7	Mus musculus OX=10090	1:Experimental evidence at protein level	Alpha-adducin	1	0.999	15	56	52	56	10	12	19	15	9	11	18	14	10	12	19	15	21833148	26420178	31006606	24956888	21833148	26420178	31006606	24956888	21833148	26420178	31006606	24956888		104216820
sp|Q9WUM3|COR1B_MOUSE	Q9WUM3	COR1B_MOUSE	Coro1b	484	21.1	Mus musculus OX=10090	1:Experimental evidence at protein level	Coronin-1B	1	0.999	6	18	18	18	3	4	6	5	3	4	6	5	3	4	6	5	8980821	12762375	11628650	13696543	8980821	12762375	11628650	13696543	8980821	12762375	11628650	13696543		47068389
sp|Q922U2|K2C5_MOUSE	Q922U2	K2C5_MOUSE	Krt5	580	10.7	Mus musculus OX=10090	1:Experimental evidence at protein level	Keratin, type II cytoskeletal 5	0.9982	0.999	6	8	0	18	2	2	2	2	0	0	0	0	7	2	3	6	70673528	11322235	31957320	68689968	0	0	0	0	79403824	11322235	33330676	72857040		196913775
sp|Q7TSE6|ST38L_MOUSE	Q7TSE6	ST38L_MOUSE	Stk38l	464	19	Mus musculus OX=10090	1:Experimental evidence at protein level	Serine/threonine-protein kinase 38-like	1	0.9986	8	4	4	40	1	1	2	0	1	1	2	0	9	11	11	9	0	890886	702136	0	0	890886	702136	0	97521632	130354944	144004224	123602360		495483160
sp|P84089|ERH_MOUSE	P84089	ERH_MOUSE	Erh	104	39.4	Mus musculus OX=10090	1:Experimental evidence at protein level	Enhancer of rudimentary homolog	1	0.999	7	91	91	91	20	23	23	25	20	23	23	25	20	23	23	25	133909808	136349600	167575136	154171872	133909808	136349600	167575136	154171872	133909808	136349600	167575136	154171872		592006416
sp|Q61189|ICLN_MOUSE	Q61189	ICLN_MOUSE	Clns1a	236	24.2	Mus musculus OX=10090	1:Experimental evidence at protein level	Methylosome subunit pICln	1	0.999	4	17	17	17	3	5	4	5	3	5	4	5	3	5	4	5	6.18961e+06	8176761	7.23549e+06	9951297	6.18961e+06	8176761	7.23549e+06	9951297	6.18961e+06	8176761	7.23549e+06	9951297		31553156
sp|Q9DBR0|AKAP8_MOUSE	Q9DBR0	AKAP8_MOUSE	Akap8	687	3.1	Mus musculus OX=10090	1:Experimental evidence at protein level	A-kinase anchor protein 8	1	0.999	2	10	10	10	2	2	3	3	2	2	3	3	2	2	3	3	3.54689e+06	1.90551e+06	3.54898e+06	3005556	3.54689e+06	1.90551e+06	3.54898e+06	3005556	3.54689e+06	1.90551e+06	3.54898e+06	3005556		1.20069e+07
sp|P62737|ACTA_MOUSE	P62737	ACTA_MOUSE	Acta2	377	77.5	Mus musculus OX=10090	1:Experimental evidence at protein level	Actin, aortic smooth muscle	1	0.999	31	82	0	715	19	23	19	21	0	0	0	0	177	182	176	180	14522873	29475358	98138848	17989460	0	0	0	0	5848373200	7301959700	7484834300	8487000600		29122167800
sp|P10126|EF1A1_MOUSE	P10126	EF1A1_MOUSE	Eef1a1	462	5.2	Mus musculus OX=10090	1:Experimental evidence at protein level	Elongation factor 1-alpha 1	0.982	0.999	1	4	4	4	1	1	1	1	1	1	1	1	1	1	1	1	902623	1.05973e+06	1.1393e+06	1.28873e+06	902623	1.05973e+06	1.1393e+06	1.28873e+06	902623	1.05973e+06	1.1393e+06	1.28873e+06		4.39039e+06
sp|A2AKX3|SETX_MOUSE	A2AKX3	SETX_MOUSE	Setx	2646	18.9	Mus musculus OX=10090	1:Experimental evidence at protein level	Probable helicase senataxin	1	0.999	28	100	100	100	16	21	31	32	16	21	31	32	16	21	31	32	51684724	71067008	85978976	66133576	51684724	71067008	85978976	66133576	51684724	71067008	85978976	66133576		274864284
sp|P46062|SIPA1_MOUSE	P46062	SIPA1_MOUSE	Sipa1	1037	3.7	Mus musculus OX=10090	1:Experimental evidence at protein level	Signal-induced proliferation-associated protein 1	1	0.999	2	5	5	5	1	1	1	2	1	1	1	2	1	1	1	2	1.989e+06	2160989	2539758	2.64782e+06	1.989e+06	2160989	2539758	2.64782e+06	1.989e+06	2160989	2539758	2.64782e+06		9.33757e+06
sp|P07724|ALBU_MOUSE	P07724	ALBU_MOUSE	Alb	608	15.5	Mus musculus OX=10090	1:Experimental evidence at protein level	Albumin	1	0.999	4	22	22	22	5	5	7	5	5	5	7	5	5	5	7	5	31034174	43037676	41219996	51422888	31034174	43037676	41219996	51422888	31034174	43037676	41219996	51422888		166714734
sp|Q9JMH9|MY18A_MOUSE	Q9JMH9	MY18A_MOUSE	Myo18a	2050	53.2	Mus musculus OX=10090	1:Experimental evidence at protein level	Unconventional myosin-XVIIIa	1	0.999	120	919	919	919	214	224	234	247	214	224	234	247	214	224	234	247	492949248	454649024	591140860	594774020	492949248	454649024	591140860	594774020	492949248	454649024	591140860	594774020		2133513152
sp|Q569Z6|TR150_MOUSE	Q569Z6	TR150_MOUSE	Thrap3	951	20	Mus musculus OX=10090	1:Experimental evidence at protein level	Thyroid hormone receptor-associated protein 3	1	0.999	17	122	122	122	25	31	33	33	25	31	33	33	25	31	33	33	109071528	120170856	153854912	133258016	109071528	120170856	153854912	133258016	109071528	120170856	153854912	133258016		516355312
sp|P56475|GBRR1_MOUSE	P56475	GBRR1_MOUSE	Gabrr1	480	1.5	Mus musculus OX=10090	2:Experimental evidence at transcript level	Gamma-aminobutyric acid receptor subunit rho-1	0.9419	0.9966	1	4	4	4	1	1	1	1	1	1	1	1	1	1	1	1	7.88536e+06	10522356	10722408	12717803	7.88536e+06	10522356	10722408	12717803	7.88536e+06	10522356	10722408	12717803		4.18479e+07
sp|P47911|RL6_MOUSE	P47911	RL6_MOUSE	Rpl6	296	14.9	Mus musculus OX=10090	1:Experimental evidence at protein level	60S ribosomal protein L6	1	0.999	3	9	9	9	3	1	2	3	3	1	2	3	3	1	2	3	4271125	2.68384e+06	4784178	4.10916e+06	4271125	2.68384e+06	4784178	4.10916e+06	4271125	2.68384e+06	4784178	4.10916e+06		15848310
sp|P01869|IGH1M_MOUSE	P01869	IGH1M_MOUSE	Ighg1	393	12.7	Mus musculus OX=10090	1:Experimental evidence at protein level	Ig gamma-1 chain C region, membrane-bound form	1	0.999	3	8	7	8	1	2	3	2	1	2	2	2	1	2	3	2	3.67426e+06	5999780	5.18394e+06	7201352	3.67426e+06	5999780	5.18394e+06	7201352	3.67426e+06	5999780	5.18394e+06	7201352		2.20593e+07
sp|Q91VJ4|STK38_MOUSE	Q91VJ4	STK38_MOUSE	Stk38	465	62.4	Mus musculus OX=10090	1:Experimental evidence at protein level	Serine/threonine-protein kinase 38	1	0.999	34	262	226	262	57	63	75	67	49	53	66	58	57	63	75	67	136471968	169524976	208222096	183843440	109315544	106660360	152957408	129789064	136471968	169524976	208222096	183843440		698062480
sp|Q9CPW4|ARPC5_MOUSE	Q9CPW4	ARPC5_MOUSE	Arpc5	151	64.9	Mus musculus OX=10090	1:Experimental evidence at protein level	Actin-related protein 2/3 complex subunit 5	1	0.999	5	15	15	15	3	3	5	4	3	3	5	4	3	3	5	4	7351316	7886171	9201360	10420979	7351316	7886171	9201360	10420979	7351316	7886171	9201360	10420979		34859826
sp|P0DP26|CALM1_MOUSE	P0DP26	CALM1_MOUSE	Calm1	149	99.3	Mus musculus OX=10090	1:Experimental evidence at protein level	Calmodulin-1	1	0.999	11	126	0	126	22	30	35	39	0	0	0	0	22	30	35	39	332824288	307011328	423220576	406439808	0	0	0	0	332824288	307011328	423220576	406439808	sp|P0DP27|CALM2_MOUSE, sp|P0DP28|CALM3_MOUSE	1469496000
sp|Q8BGD9|IF4B_MOUSE	Q8BGD9	IF4B_MOUSE	Eif4b	611	60.4	Mus musculus OX=10090	1:Experimental evidence at protein level	Eukaryotic translation initiation factor 4B	1	0.999	44	228	228	228	42	55	69	62	42	55	69	62	42	55	69	62	324766496	341741792	527686176	356131936	324766496	341741792	527686176	356131936	324766496	341741792	527686176	356131936		1550326400
sp|Q99KG3|RBM10_MOUSE	Q99KG3	RBM10_MOUSE	Rbm10	930	9.8	Mus musculus OX=10090	1:Experimental evidence at protein level	RNA-binding protein 10	1	0.999	4	14	14	14	3	3	4	4	3	3	4	4	3	3	4	4	5.65518e+06	7006651	9712774	7107289	5.65518e+06	7006651	9712774	7107289	5.65518e+06	7006651	9712774	7107289		2.94819e+07
tr|D3Z2H9|D3Z2H9_MOUSE	D3Z2H9	D3Z2H9_MOUSE	Tpm3-rs7	248	78.2	Mus musculus OX=10090	3:Protein inferred from homology	Tropomyosin 3, related sequence 7	1	0.999	25	134	73	134	27	31	36	40	13	19	18	23	27	31	36	40	115509120	107693680	154210944	147123232	107604976	101083248	119193840	122523008	115509120	107693680	154210944	147123232		524536976
sp|P21107|TPM3_MOUSE	P21107	TPM3_MOUSE	Tpm3	285	50.9	Mus musculus OX=10090	1:Experimental evidence at protein level	Tropomyosin alpha-3 chain	1	0.999	17	25	25	86	5	7	6	7	5	7	6	7	19	19	24	24	7186578	13267003	18360602	13701808	7186578	13267003	18360602	13701808	68053872	64547400	96838368	82794008		312233648
sp|Q9CQ19|MYL9_MOUSE	Q9CQ19	MYL9_MOUSE	Myl9	172	28.5	Mus musculus OX=10090	1:Experimental evidence at protein level	Myosin regulatory light polypeptide 9	0.9994	0.999	4	1	1	30	0	1	0	0	0	1	0	0	6	5	9	10	0	7.61355e+06	0	0	0	7.61355e+06	0	0	26434384	12342480	35832320	17015380		91624564
sp|Q8BJS4|SUN2_MOUSE	Q8BJS4	SUN2_MOUSE	Sun2	731	39.4	Mus musculus OX=10090	1:Experimental evidence at protein level	SUN domain-containing protein 2	1	0.999	14	47	47	47	10	11	13	13	10	11	13	13	10	11	13	13	6.35016e+06	10960583	16743914	7266427	6.35016e+06	10960583	16743914	7266427	6.35016e+06	10960583	16743914	7266427		4.13211e+07
sp|Q61879|MYH10_MOUSE	Q61879	MYH10_MOUSE	Myh10	1976	12.2	Mus musculus OX=10090	1:Experimental evidence at protein level	Myosin-10	1	0.9958	20	2	2	104	2	0	0	0	2	0	0	0	23	25	29	27	0	0	0	0	0	0	0	0	64111496	205765600	272529024	104461664		646867784
sp|Q8VI63|MOB2_MOUSE	Q8VI63	MOB2_MOUSE	Mob2	235	10.2	Mus musculus OX=10090	1:Experimental evidence at protein level	MOB kinase activator 2	1	0.999	2	11	11	11	2	3	3	3	2	3	3	3	2	3	3	3	4676565	10131821	11403571	9507430	4676565	10131821	11403571	9507430	4676565	10131821	11403571	9507430		35719387
sp|F7BJB9|MORC3_MOUSE	F7BJB9	MORC3_MOUSE	Morc3	942	24	Mus musculus OX=10090	1:Experimental evidence at protein level	MORC family CW-type zinc finger protein 3	1	0.999	10	20	20	20	3	5	6	6	3	5	6	6	3	5	6	6	3.66682e+06	7385670	7972923	7.8137e+06	3.66682e+06	7385670	7972923	7.8137e+06	3.66682e+06	7385670	7972923	7.8137e+06		2.68391e+07
sp|Q8VIG1|REST_MOUSE	Q8VIG1	REST_MOUSE	Rest	1082	2.6	Mus musculus OX=10090	1:Experimental evidence at protein level	RE1-silencing transcription factor	0.9976	0.999	1	4	4	4	1	1	1	1	1	1	1	1	1	1	1	1	1.0505e+06	1291933	1.90145e+06	1.44907e+06	1.0505e+06	1291933	1.90145e+06	1.44907e+06	1.0505e+06	1291933	1.90145e+06	1.44907e+06		5.69296e+06
tr|A7UAK5|A7UAK5_MOUSE	A7UAK5	A7UAK5_MOUSE	Pfkfb3	555	35	Mus musculus OX=10090	1:Experimental evidence at protein level	6-phosphofructo-2-kinase/fructose-2, 6-biphosphatase 3 splice variant 2	1	0.999	16	71	71	71	12	18	22	19	12	18	22	19	12	18	22	19	16578486	21212898	29530100	25066948	16578486	21212898	29530100	25066948	16578486	21212898	29530100	25066948		92388432
sp|Q62261|SPTB2_MOUSE	Q62261	SPTB2_MOUSE	Sptbn1	2363	22.9	Mus musculus OX=10090	1:Experimental evidence at protein level	Spectrin beta chain, non-erythrocytic 1	1	0.999	34	98	92	98	13	22	32	31	12	20	30	30	13	22	32	31	7.6977e+06	9830879	13539651	11992785	7.6977e+06	9830879	13539651	11992785	7.6977e+06	9830879	13539651	11992785		4.3061e+07
sp|O88342|WDR1_MOUSE	O88342	WDR1_MOUSE	Wdr1	606	11.9	Mus musculus OX=10090	1:Experimental evidence at protein level	WD repeat-containing protein 1	1	0.999	4	9	9	9	1	1	4	3	1	1	4	3	1	1	4	3	3.78667e+06	4.29116e+06	5742776	6.0245e+06	3.78667e+06	4.29116e+06	5742776	6.0245e+06	3.78667e+06	4.29116e+06	5742776	6.0245e+06		1.98451e+07
sp|P86048|RL10L_MOUSE	P86048	RL10L_MOUSE	Rpl10l	214	23.8	Mus musculus OX=10090	1:Experimental evidence at protein level	60S ribosomal protein L10-like	1	0.999	4	13	0	13	4	3	3	3	0	0	0	0	4	3	3	3	3.2324e+06	7.91894e+06	9766952	6688200	0	0	0	0	3.2324e+06	7.91894e+06	9766952	6688200	sp|Q6ZWV3|RL10_MOUSE	27606487
sp|P12970|RL7A_MOUSE	P12970	RL7A_MOUSE	Rpl7a	266	18.4	Mus musculus OX=10090	1:Experimental evidence at protein level	60S ribosomal protein L7a	1	0.999	3	7	7	7	1	1	3	2	1	1	3	2	1	1	3	2	3.24781e+06	3.07001e+06	4.46185e+06	4962542	3.24781e+06	3.07001e+06	4.46185e+06	4962542	3.24781e+06	3.07001e+06	4.46185e+06	4962542		1.57422e+07
sp|P16546|SPTN1_MOUSE	P16546	SPTN1_MOUSE	Sptan1	2472	23.3	Mus musculus OX=10090	1:Experimental evidence at protein level	Spectrin alpha chain, non-erythrocytic 1	1	0.999	34	85	85	85	15	15	28	27	15	15	28	27	15	15	28	27	9778286	7408726	13860470	12057370	9778286	7408726	13860470	12057370	9778286	7408726	13860470	12057370		43104852
tr|E9Q1Z0|E9Q1Z0_MOUSE	E9Q1Z0	E9Q1Z0_MOUSE	Krt90	538	7.6	Mus musculus OX=10090	1:Experimental evidence at protein level	Keratin 90	0.987	0.999	4	12	0	17	3	2	2	5	0	0	0	0	6	2	2	7	17703188	5198144	10816646	29319056	0	0	0	0	22742330	5198144	10816646	31450854		70207974
sp|Q9QYB5|ADDG_MOUSE	Q9QYB5	ADDG_MOUSE	Add3	706	23.2	Mus musculus OX=10090	1:Experimental evidence at protein level	Gamma-adducin	1	0.999	11	37	37	37	7	8	11	11	7	8	11	11	7	8	11	11	13381106	13616457	20475124	20639594	13381106	13616457	20475124	20639594	13381106	13616457	20475124	20639594		68112281
sp|P19973|LSP1_MOUSE	P19973	LSP1_MOUSE	Lsp1	330	47	Mus musculus OX=10090	1:Experimental evidence at protein level	Lymphocyte-specific protein 1	1	0.999	10	46	46	46	8	12	13	13	8	12	13	13	8	12	13	13	11632400	29587544	33950664	29381616	11632400	29587544	33950664	29381616	11632400	29587544	33950664	29381616		104552224
sp|P17932|RL32P_MOUSE	P17932	RL32P_MOUSE	Rpl32-ps	135	7.4	Mus musculus OX=10090	5:Protein uncertain	Putative 60S ribosomal protein L32'	0.9718	0.9984	1	4	0	4	1	1	1	1	0	0	0	0	1	1	1	1	1.74626e+06	2.31114e+06	3.62231e+06	2674193	0	0	0	0	1.74626e+06	2.31114e+06	3.62231e+06	2674193	sp|P62911|RL32_MOUSE	10353903
sp|Q9CPR4|RL17_MOUSE	Q9CPR4	RL17_MOUSE	Rpl17	184	15.2	Mus musculus OX=10090	1:Experimental evidence at protein level	60S ribosomal protein L17	0.9532	0.9973	1	3	3	3	0	1	1	1	0	1	1	1	0	1	1	1	0	643236	481496	535266	0	643236	481496	535266	0	643236	481496	535266		1.66e+06
sp|Q9WV32|ARC1B_MOUSE	Q9WV32	ARC1B_MOUSE	Arpc1b	372	16.1	Mus musculus OX=10090	1:Experimental evidence at protein level	Actin-related protein 2/3 complex subunit 1B	1	0.999	5	13	13	13	2	2	4	5	2	2	4	5	2	2	4	5	14039616	20501166	29378806	26777572	14039616	20501166	29378806	26777572	14039616	20501166	29378806	26777572		90697160
sp|Q3TBD2|HMHA1_MOUSE	Q3TBD2	HMHA1_MOUSE	Arhgap45	1116	9	Mus musculus OX=10090	1:Experimental evidence at protein level	Rho GTPase-activating protein 45	1	0.999	3	7	7	7	1	2	1	3	1	2	1	3	1	2	1	3	820607	1.73483e+06	1388179	2.86599e+06	820607	1.73483e+06	1388179	2.86599e+06	820607	1.73483e+06	1388179	2.86599e+06		6.80961e+06
sp|Q922Q2|RIOK1_MOUSE	Q922Q2	RIOK1_MOUSE	Riok1	567	30.9	Mus musculus OX=10090	1:Experimental evidence at protein level	Serine/threonine-protein kinase RIO1	1	0.999	13	37	37	37	6	7	11	13	6	7	11	13	6	7	11	13	8.31928e+06	9016155	15459421	13602281	8.31928e+06	9016155	15459421	13602281	8.31928e+06	9016155	15459421	13602281		4.63971e+07
sp|P62281|RS11_MOUSE	P62281	RS11_MOUSE	Rps11	158	15.8	Mus musculus OX=10090	1:Experimental evidence at protein level	40S ribosomal protein S11	0.9993	0.999	2	4	4	4	0	1	2	1	0	1	2	1	0	1	2	1	0	1701157	1558489	1.50662e+06	0	1701157	1558489	1.50662e+06	0	1701157	1558489	1.50662e+06		4.76626e+06
sp|Q99J09|MEP50_MOUSE	Q99J09	MEP50_MOUSE	Wdr77	342	40.6	Mus musculus OX=10090	1:Experimental evidence at protein level	Methylosome protein 50	1	0.999	11	82	82	82	19	22	20	21	19	22	20	21	19	22	20	21	370573344	275864224	503669056	680186820	370573344	275864224	503669056	680186820	370573344	275864224	503669056	680186820		1830293444
sp|Q3UV17|K22O_MOUSE	Q3UV17	K22O_MOUSE	Krt76	594	8.4	Mus musculus OX=10090	1:Experimental evidence at protein level	Keratin, type II cytoskeletal 2 oral	0.9998	0.999	5	4	4	13	1	1	1	1	1	1	1	1	6	1	2	4	27428208	7652057	27442474	48530044	27428208	7652057	27442474	48530044	36158500	7652057	28815830	52697120		125323507
sp|P62996|TRA2B_MOUSE	P62996	TRA2B_MOUSE	Tra2b	288	5.6	Mus musculus OX=10090	1:Experimental evidence at protein level	Transformer-2 protein homolog beta	0.982	0.999	1	3	3	3	0	1	1	1	0	1	1	1	0	1	1	1	0	959069	858559	952487	0	959069	858559	952487	0	959069	858559	952487		2.77011e+06
sp|Q9D6P8|CALL3_MOUSE	Q9D6P8	CALL3_MOUSE	Calml3	149	60.4	Mus musculus OX=10090	2:Experimental evidence at transcript level	Calmodulin-like protein 3	1	0.999	5	7	7	21	2	2	1	2	2	2	1	2	4	6	5	6	0	3.07568e+06	0	19144282	0	3.07568e+06	0	19144282	7275407	15149321	20536284	21923334		64884346
contaminant_KERATIN02	contaminant_KERATIN02	contaminant_KERATIN02		622	60.9			contaminant_KERATIN02	1	0.999	24	184	184	184	52	24	36	72	52	24	36	72	52	24	36	72	92087040	30736660	52104300	180727312	92087040	30736660	52104300	180727312	92087040	30736660	52104300	180727312		355655312
sp|Q9EQK5|MVP_MOUSE	Q9EQK5	MVP_MOUSE	Mvp	861	8.9	Mus musculus OX=10090	1:Experimental evidence at protein level	Major vault protein	1	0.999	3	7	7	7	1	2	2	2	1	2	2	2	1	2	2	2	1.52959e+06	1.3074e+06	3405771	2.11757e+06	1.52959e+06	1.3074e+06	3405771	2.11757e+06	1.52959e+06	1.3074e+06	3405771	2.11757e+06		8.36033e+06
sp|Q8BTM8|FLNA_MOUSE	Q8BTM8	FLNA_MOUSE	Flna	2647	8.3	Mus musculus OX=10090	1:Experimental evidence at protein level	Filamin-A	1	0.999	9	22	22	22	6	4	4	8	6	4	4	8	6	4	4	8	5832353	1.45118e+06	6278321	7994904	5832353	1.45118e+06	6278321	7994904	5832353	1.45118e+06	6278321	7994904		2.15568e+07
sp|O09167|RL21_MOUSE	O09167	RL21_MOUSE	Rpl21	160	9.4	Mus musculus OX=10090	1:Experimental evidence at protein level	60S ribosomal protein L21	0.982	0.999	1	3	3	3	1	0	1	1	1	0	1	1	1	0	1	1	1.5808e+06	0	1.57654e+06	1713640	1.5808e+06	0	1.57654e+06	1713640	1.5808e+06	0	1.57654e+06	1713640		4.87098e+06
sp|P46735|MYO1B_MOUSE	P46735	MYO1B_MOUSE	Myo1b	1107	1.9	Mus musculus OX=10090	1:Experimental evidence at protein level	Unconventional myosin-Ib	0.982	0.999	1	3	3	3	0	1	1	1	0	1	1	1	0	1	1	1	0	1.06185e+06	1.32874e+06	895249	0	1.06185e+06	1.32874e+06	895249	0	1.06185e+06	1.32874e+06	895249		3.28585e+06
sp|Q9ERG0|LIMA1_MOUSE	Q9ERG0	LIMA1_MOUSE	Lima1	753	4.2	Mus musculus OX=10090	1:Experimental evidence at protein level	LIM domain and actin-binding protein 1	1	0.999	2	6	6	6	0	2	2	2	0	2	2	2	0	2	2	2	0	2321428	2.4833e+06	2.56554e+06	0	2321428	2.4833e+06	2.56554e+06	0	2321428	2.4833e+06	2.56554e+06		7.37027e+06
sp|Q9EQS3|MYCBP_MOUSE	Q9EQS3	MYCBP_MOUSE	Mycbp	103	28.2	Mus musculus OX=10090	1:Experimental evidence at protein level	c-Myc-binding protein	1	0.999	2	7	7	7	1	2	2	2	1	2	2	2	1	2	2	2	1.51308e+06	3.24974e+06	5827904	5614202	1.51308e+06	3.24974e+06	5827904	5614202	1.51308e+06	3.24974e+06	5827904	5614202		1.62049e+07
sp|P09541|MYL4_MOUSE	P09541	MYL4_MOUSE	Myl4	193	76.2	Mus musculus OX=10090	1:Experimental evidence at protein level	Myosin light chain 4	1	0.999	10	38	33	38	5	8	12	13	4	7	10	12	5	8	12	13	8971320	17910158	36910680	31471880	8971320	17910158	36910680	31471880	8971320	17910158	36910680	31471880		95264038
sp|Q3TKT4|SMCA4_MOUSE	Q3TKT4	SMCA4_MOUSE	Smarca4	1613	1	Mus musculus OX=10090	1:Experimental evidence at protein level	Transcription activator BRG1	0.9818	0.999	1	3	3	3	0	1	1	1	0	1	1	1	0	1	1	1	0	1.62145e+06	2.3582e+06	2156895	0	1.62145e+06	2.3582e+06	2156895	0	1.62145e+06	2.3582e+06	2156895		6.13654e+06
sp|Q8K019|BCLF1_MOUSE	Q8K019	BCLF1_MOUSE	Bclaf1	919	17.3	Mus musculus OX=10090	1:Experimental evidence at protein level	Bcl-2-associated transcription factor 1	1	0.999	15	60	60	60	10	15	18	17	10	15	18	17	10	15	18	17	14026962	12240486	35702536	38207152	14026962	12240486	35702536	38207152	14026962	12240486	35702536	38207152		100177136
sp|Q91ZX7|LRP1_MOUSE	Q91ZX7	LRP1_MOUSE	Lrp1	4545	0.9	Mus musculus OX=10090	1:Experimental evidence at protein level	Prolow-density lipoprotein receptor-related protein 1	0.9823	0.999	1	5	5	5	1	0	2	2	1	0	2	2	1	0	2	2	2271046	0	5328612	2.2433e+06	2271046	0	5328612	2.2433e+06	2271046	0	5328612	2.2433e+06		9.84295e+06
sp|O08784|TCOF_MOUSE	O08784	TCOF_MOUSE	Tcof1	1320	13.9	Mus musculus OX=10090	1:Experimental evidence at protein level	Treacle protein	1	0.999	12	32	32	32	4	6	11	11	4	6	11	11	4	6	11	11	7276183	8639184	29299184	28355280	7276183	8639184	29299184	28355280	7276183	8639184	29299184	28355280		73569831
sp|Q8K4L3|SVIL_MOUSE	Q8K4L3	SVIL_MOUSE	Svil	2170	9.5	Mus musculus OX=10090	1:Experimental evidence at protein level	Supervillin	1	0.999	12	27	27	27	2	9	7	9	2	9	7	9	2	9	7	9	1.46339e+06	3411320	10506170	8999193	1.46339e+06	3411320	10506170	8999193	1.46339e+06	3411320	10506170	8999193		2.43801e+07
sp|Q6IRU2|TPM4_MOUSE	Q6IRU2	TPM4_MOUSE	Tpm4	248	43.5	Mus musculus OX=10090	1:Experimental evidence at protein level	Tropomyosin alpha-4 chain	1	0.999	8	17	17	20	2	3	4	8	2	3	4	8	2	4	5	9	4.79857e+06	3.83384e+06	14571779	20952226	4.79857e+06	3.83384e+06	14571779	20952226	4.00263e+06	3.83384e+06	16165808	21051448		45053720
sp|O89053|COR1A_MOUSE	O89053	COR1A_MOUSE	Coro1a	461	14.1	Mus musculus OX=10090	1:Experimental evidence at protein level	Coronin-1A	1	0.999	5	14	14	18	1	4	3	6	1	4	3	6	1	5	5	7	0	6349066	7610944	9681350	0	6349066	7610944	9681350	0	2.75461e+06	10905961	10918066		2.45786e+07
sp|Q921G6|LRCH4_MOUSE	Q921G6	LRCH4_MOUSE	Lrch4	680	11	Mus musculus OX=10090	1:Experimental evidence at protein level	Leucine-rich repeat and calponin homology domain-containing protein 4	1	0.999	3	8	8	8	0	1	3	4	0	1	3	4	0	1	3	4	0	0	6.9347e+06	5.85598e+06	0	0	6.9347e+06	5.85598e+06	0	0	6.9347e+06	5.85598e+06		12790676
sp|P05977|MYL1_MOUSE	P05977	MYL1_MOUSE	Myl1	188	13.3	Mus musculus OX=10090	1:Experimental evidence at protein level	Myosin light chain 1/3, skeletal muscle isoform	1	0.999	2	17	0	18	3	3	5	6	0	0	0	0	3	3	6	6	0	0	0	0	0	0	0	0	0	0	8984083	0		8984083
contaminant_UBIQUITIN08	contaminant_UBIQUITIN08	contaminant_UBIQUITIN08		76	23.7			contaminant_UBIQUITIN08	1	0.999	2	2	0	2	0	0	1	1	0	0	0	0	0	0	1	1	0	0	2.50767e+06	1.46801e+06	0	0	0	0	0	0	2.50767e+06	1.46801e+06	sp|P0CG49|UBB_MOUSE, sp|P0CG50|UBC_MOUSE, sp|P62983|RS27A_MOUSE, sp|P62984|RL40_MOUSE, tr|A0A0A6YW67|A0A0A6YW67_MOUSE	3.97568e+06
sp|P62264|RS14_MOUSE	P62264	RS14_MOUSE	Rps14	151	8.6	Mus musculus OX=10090	1:Experimental evidence at protein level	40S ribosomal protein S14	0.9817	0.999	1	2	2	2	0	0	1	1	0	0	1	1	0	0	1	1	0	0	1.70706e+06	1.52864e+06	0	0	1.70706e+06	1.52864e+06	0	0	1.70706e+06	1.52864e+06		3.2357e+06
sp|P99027|RLA2_MOUSE	P99027	RLA2_MOUSE	Rplp2	115	19.1	Mus musculus OX=10090	1:Experimental evidence at protein level	60S acidic ribosomal protein P2	0.9987	0.999	2	3	0	3	0	1	1	1	0	0	0	0	0	1	1	1	0	0	1.09775e+06	1.27249e+06	0	0	0	0	0	0	1.09775e+06	1.27249e+06	tr|A0A5F8MPY2|A0A5F8MPY2_MOUSE	2.37024e+06
sp|Q8K4G5|ABLM1_MOUSE	Q8K4G5	ABLM1_MOUSE	Ablim1	861	6.2	Mus musculus OX=10090	1:Experimental evidence at protein level	Actin-binding LIM protein 1	1	0.999	2	2	2	2	0	0	1	1	0	0	1	1	0	0	1	1	0	0	835503	1.38307e+06	0	0	835503	1.38307e+06	0	0	835503	1.38307e+06		2.21858e+06
sp|Q8C147|DOCK8_MOUSE	Q8C147	DOCK8_MOUSE	Dock8	2100	4.6	Mus musculus OX=10090	1:Experimental evidence at protein level	Dedicator of cytokinesis protein 8	1	0.999	4	6	6	6	0	1	2	3	0	1	2	3	0	1	2	3	0	0	1.04949e+06	1.05841e+06	0	0	1.04949e+06	1.05841e+06	0	0	1.04949e+06	1.05841e+06		2.1079e+06
sp|Q9D198|SYF2_MOUSE	Q9D198	SYF2_MOUSE	Syf2	242	11.6	Mus musculus OX=10090	2:Experimental evidence at transcript level	Pre-mRNA-splicing factor SYF2	0.9789	0.9988	1	1	1	1	0	0	0	1	0	0	0	1	0	0	0	1	0	0	0	1.83523e+06	0	0	0	1.83523e+06	0	0	0	1.83523e+06		1.83523e+06
sp|P20152|VIME_MOUSE	P20152	VIME_MOUSE	Vim	466	13.3	Mus musculus OX=10090	1:Experimental evidence at protein level	Vimentin	1	0.999	2	2	2	2	0	0	1	1	0	0	1	1	0	0	1	1	0	0	812504	1.01546e+06	0	0	812504	1.01546e+06	0	0	812504	1.01546e+06		1.82796e+06
sp|P27659|RL3_MOUSE	P27659	RL3_MOUSE	Rpl3	403	6.5	Mus musculus OX=10090	1:Experimental evidence at protein level	60S ribosomal protein L3	0.982	0.999	1	1	1	1	0	0	0	1	0	0	0	1	0	0	0	1	0	0	0	1.63865e+06	0	0	0	1.63865e+06	0	0	0	1.63865e+06		1.63865e+06
sp|Q8VEK3|HNRPU_MOUSE	Q8VEK3	HNRPU_MOUSE	Hnrnpu	800	1.9	Mus musculus OX=10090	1:Experimental evidence at protein level	Heterogeneous nuclear ribonucleoprotein U	0.982	0.999	1	3	3	3	0	0	1	2	0	0	1	2	0	0	1	2	0	0	782447	781587	0	0	782447	781587	0	0	782447	781587		1.56403e+06
sp|Q62191|RO52_MOUSE	Q62191	RO52_MOUSE	Trim21	470	6.6	Mus musculus OX=10090	1:Experimental evidence at protein level	E3 ubiquitin-protein ligase TRIM21	1	0.999	2	3	3	3	1	0	1	1	1	0	1	1	1	0	1	1	0	0	577110	775090	0	0	577110	775090	0	0	577110	775090		1.3522e+06
sp|O35737|HNRH1_MOUSE	O35737	HNRH1_MOUSE	Hnrnph1	449	7.6	Mus musculus OX=10090	1:Experimental evidence at protein level	Heterogeneous nuclear ribonucleoprotein H	0.9983	0.999	2	1	0	2	0	0	1	0	0	0	0	0	0	1	1	0	0	0	1.27329e+06	0	0	0	0	0	0	0	1.27329e+06	0		1.27329e+06
sp|Q9JJI8|RL38_MOUSE	Q9JJI8	RL38_MOUSE	Rpl38	70	18.6	Mus musculus OX=10090	1:Experimental evidence at protein level	60S ribosomal protein L38	0.982	0.999	1	1	1	1	0	0	0	1	0	0	0	1	0	0	0	1	0	0	0	1.26722e+06	0	0	0	1.26722e+06	0	0	0	1.26722e+06		1.26722e+06
sp|B2RRE7|OTUD4_MOUSE	B2RRE7	OTUD4_MOUSE	Otud4	1107	3.2	Mus musculus OX=10090	1:Experimental evidence at protein level	OTU domain-containing protein 4	1	0.999	1	2	2	2	0	0	2	0	0	0	2	0	0	0	2	0	0	0	1070483	0	0	0	1070483	0	0	0	1070483	0		1070483
sp|Q9D1R9|RL34_MOUSE	Q9D1R9	RL34_MOUSE	Rpl34	117	7.7	Mus musculus OX=10090	1:Experimental evidence at protein level	60S ribosomal protein L34	0.9788	0.9988	1	1	1	1	0	0	1	0	0	0	1	0	0	0	1	0	0	0	859466	0	0	0	859466	0	0	0	859466	0		859466
sp|P62751|RL23A_MOUSE	P62751	RL23A_MOUSE	Rpl23a	156	10.9	Mus musculus OX=10090	1:Experimental evidence at protein level	60S ribosomal protein L23a	0.9737	0.9985	1	1	1	1	0	0	0	1	0	0	0	1	0	0	0	1	0	0	0	617863	0	0	0	617863	0	0	0	617863		617863
sp|Q62167|DDX3X_MOUSE	Q62167	DDX3X_MOUSE	Ddx3x	662	11.2	Mus musculus OX=10090	1:Experimental evidence at protein level	ATP-dependent RNA helicase DDX3X	1	0.999	3	4	2	4	1	0	1	2	0	0	1	1	1	0	1	2	0	0	0	0	0	0	0	0	0	0	0	0		0
sp|P47955|RLA1_MOUSE	P47955	RLA1_MOUSE	Rplp1	114	65.8	Mus musculus OX=10090	1:Experimental evidence at protein level	60S acidic ribosomal protein P1	0.9997	0.999	2	2	2	2	0	0	0	2	0	0	0	2	0	0	0	2	0	0	0	0	0	0	0	0	0	0	0	0		0
sp|Q9R0U0|SRS10_MOUSE	Q9R0U0	SRS10_MOUSE	Srsf10	262	6.1	Mus musculus OX=10090	1:Experimental evidence at protein level	Serine/arginine-rich splicing factor 10	0.9816	0.999	1	1	1	1	0	1	0	0	0	1	0	0	0	1	0	0	0	0	0	0	0	0	0	0	0	0	0	0		0
sp|Q64331|MYO6_MOUSE	Q64331	MYO6_MOUSE	Myo6	1265	2.1	Mus musculus OX=10090	1:Experimental evidence at protein level	Unconventional myosin-VI	0.9702	0.9983	1	3	3	3	1	0	1	1	1	0	1	1	1	0	1	1	0	0	0	0	0	0	0	0	0	0	0	0		0

## Sheet: Venn
19 MIDN candidate interactors in spleen										6 MIDN candidate interactors in spleen and B cells										60 MIDN candidate interactors in B cells
Protein	Protein ID	Entry Name	Gene	Protein Length	Coverage	Organism	Protein Existence	Description		Protein	Protein ID	Entry Name	Gene	Protein Length	Coverage	Organism	Protein Existence	Description		Protein	Protein ID	Entry Name	Gene	Protein Length	Coverage	Organism	Protein Existence	Description
sp|Q8VDM4|PSMD2_MOUSE	Q8VDM4	PSMD2_MOUSE	Psmd2	908	6.4	Mus musculus OX=10090	1:Experimental evidence at protein level	26S proteasome non-ATPase regulatory subunit 2		sp|Q9Z2U1|PSA5_MOUSE	Q9Z2U1	PSA5_MOUSE	Psma5	241	12.9	Mus musculus OX=10090	1:Experimental evidence at protein level	Proteasome subunit alpha type-5		sp|E9Q394|AKP13_MOUSE	E9Q394	AKP13_MOUSE	Akap13	2776	1.2	Mus musculus OX=10090	1:Experimental evidence at protein level	A-kinase anchor protein 13
sp|P62192|PRS4_MOUSE	P62192	PRS4_MOUSE	Psmc1	440	14.5	Mus musculus OX=10090	1:Experimental evidence at protein level	26S proteasome regulatory subunit 4		sp|P62196|PRS8_MOUSE	P62196	PRS8_MOUSE	Psmc5	406	17	Mus musculus OX=10090	1:Experimental evidence at protein level	26S proteasome regulatory subunit 8		sp|O08810|U5S1_MOUSE	O08810	U5S1_MOUSE	Eftud2	971	10.6	Mus musculus OX=10090	1:Experimental evidence at protein level	116 kDa U5 small nuclear ribonucleoprotein component
sp|Q9CWH6|PSMA8_MOUSE	Q9CWH6	PSMA8_MOUSE	Psma8	250	19	Mus musculus OX=10090	1:Experimental evidence at protein level	Proteasome subunit alpha type-8		sp|P54775|PRS6B_MOUSE	P54775	PRS6B_MOUSE	Psmc4	418	15.8	Mus musculus OX=10090	1:Experimental evidence at protein level	26S proteasome regulatory subunit 6B		sp|O09061|PSB1_MOUSE	O09061	PSB1_MOUSE	Psmb1	240	13.3	Mus musculus OX=10090	1:Experimental evidence at protein level	Proteasome subunit beta type-1
sp|Q9QUM9|PSA6_MOUSE	Q9QUM9	PSA6_MOUSE	Psma6	246	7.3	Mus musculus OX=10090	1:Experimental evidence at protein level	Proteasome subunit alpha type-6		sp|Q8BG32|PSD11_MOUSE	Q8BG32	PSD11_MOUSE	Psmd11	422	2.4	Mus musculus OX=10090	1:Experimental evidence at protein level	26S proteasome non-ATPase regulatory subunit 11		sp|O54724|CAVN1_MOUSE	O54724	CAVN1_MOUSE	Cavin1	392	2.3	Mus musculus OX=10090	1:Experimental evidence at protein level	Caveolae-associated protein 1
sp|O35593|PSDE_MOUSE	O35593	PSDE_MOUSE	Psmd14	310	12.6	Mus musculus OX=10090	1:Experimental evidence at protein level	26S proteasome non-ATPase regulatory subunit 14		sp|P46471|PRS7_MOUSE	P46471	PRS7_MOUSE	Psmc2	433	8.5	Mus musculus OX=10090	1:Experimental evidence at protein level	26S proteasome regulatory subunit 7		sp|P01872|IGHM_MOUSE	P01872	IGHM_MOUSE	Ighm	454	2.9	Mus musculus OX=10090	1:Experimental evidence at protein level	Immunoglobulin heavy constant mu
sp|P62334|PRS10_MOUSE	P62334	PRS10_MOUSE	Psmc6	389	7.7	Mus musculus OX=10090	1:Experimental evidence at protein level	26S proteasome regulatory subunit 10B		sp|Q3TPJ7|MIDN_MOUSE	Q3TPJ7	MIDN_MOUSE	Midn	465	37.2	Mus musculus OX=10090	2:Experimental evidence at transcript level	Midnolin		sp|P05213|TBA1B_MOUSE	P05213	TBA1B_MOUSE	Tuba1b	451	12.5	Mus musculus OX=10090	1:Experimental evidence at protein level	Tubulin alpha-1B chain
sp|O35226|PSMD4_MOUSE	O35226	PSMD4_MOUSE	Psmd4	376	7.4	Mus musculus OX=10090	1:Experimental evidence at protein level	26S proteasome non-ATPase regulatory subunit 4												sp|P0CW03|LY6C2_MOUSE	P0CW03	LY6C2_MOUSE	Ly6c2	131	30.5	Mus musculus OX=10090	1:Experimental evidence at protein level	Lymphocyte antigen 6C2
sp|P99026|PSB4_MOUSE	P99026	PSB4_MOUSE	Psmb4	264	25	Mus musculus OX=10090	1:Experimental evidence at protein level	Proteasome subunit beta type-4												sp|P17095|HMGA1_MOUSE	P17095	HMGA1_MOUSE	Hmga1	107	45.8	Mus musculus OX=10090	1:Experimental evidence at protein level	High mobility group protein HMG-I/HMG-Y
tr|E0CYQ0|E0CYQ0_MOUSE	E0CYQ0	E0CYQ0_MOUSE	Kctd17	289	20.8	Mus musculus OX=10090	1:Experimental evidence at protein level	Potassium channel tetramerisation domain-containing 17												sp|P26040|EZRI_MOUSE	P26040	EZRI_MOUSE	Ezr	586	2.1	Mus musculus OX=10090	1:Experimental evidence at protein level	Ezrin
sp|Q8VH51|RBM39_MOUSE	Q8VH51	RBM39_MOUSE	Rbm39	530	19.1	Mus musculus OX=10090	1:Experimental evidence at protein level	RNA-binding protein 39												sp|P26516|PSMD7_MOUSE	P26516	PSMD7_MOUSE	Psmd7	321	5.3	Mus musculus OX=10090	1:Experimental evidence at protein level	26S proteasome non-ATPase regulatory subunit 7
sp|Q6PE01|SNR40_MOUSE	Q6PE01	SNR40_MOUSE	Snrnp40	358	8.7	Mus musculus OX=10090	1:Experimental evidence at protein level	U5 small nuclear ribonucleoprotein 40 kDa protein												sp|P28063|PSB8_MOUSE	P28063	PSB8_MOUSE	Psmb8	276	4	Mus musculus OX=10090	1:Experimental evidence at protein level	Proteasome subunit beta type-8
sp|P62889|RL30_MOUSE	P62889	RL30_MOUSE	Rpl30	115	24.3	Mus musculus OX=10090	1:Experimental evidence at protein level	60S ribosomal protein L30												sp|P51881|ADT2_MOUSE	P51881	ADT2_MOUSE	Slc25a5	298	16.8	Mus musculus OX=10090	1:Experimental evidence at protein level	ADP/ATP translocase 2
sp|Q99KP6|PRP19_MOUSE	Q99KP6	PRP19_MOUSE	Prpf19	504	5.2	Mus musculus OX=10090	1:Experimental evidence at protein level	Pre-mRNA-processing factor 19												sp|P60335|PCBP1_MOUSE	P60335	PCBP1_MOUSE	Pcbp1	356	10.1	Mus musculus OX=10090	1:Experimental evidence at protein level	Poly(rC)-binding protein 1
sp|P11352|GPX1_MOUSE	P11352	GPX1_MOUSE	Gpx1	201	14.4	Mus musculus OX=10090	1:Experimental evidence at protein level	Glutathione peroxidase 1												sp|P61965|WDR5_MOUSE	P61965	WDR5_MOUSE	Wdr5	334	7.2	Mus musculus OX=10090	1:Experimental evidence at protein level	WD repeat-containing protein 5
sp|P62754|RS6_MOUSE	P62754	RS6_MOUSE	Rps6	249	6.8	Mus musculus OX=10090	1:Experimental evidence at protein level	40S ribosomal protein S6												sp|P62046|LRCH1_MOUSE	P62046	LRCH1_MOUSE	Lrch1	709	4.2	Mus musculus OX=10090	1:Experimental evidence at protein level	Leucine-rich repeat and calponin homology domain-containing protein 1
sp|P16858|G3P_MOUSE	P16858	G3P_MOUSE	Gapdh	333	8.1	Mus musculus OX=10090	1:Experimental evidence at protein level	Glyceraldehyde-3-phosphate dehydrogenase												sp|P62309|RUXG_MOUSE	P62309	RUXG_MOUSE	Snrpg	76	21.1	Mus musculus OX=10090	1:Experimental evidence at protein level	Small nuclear ribonucleoprotein G
sp|Q6ZWV7|RL35_MOUSE	Q6ZWV7	RL35_MOUSE	Rpl35	123	11.4	Mus musculus OX=10090	1:Experimental evidence at protein level	60S ribosomal protein L35												sp|P62315|SMD1_MOUSE	P62315	SMD1_MOUSE	Snrpd1	119	31.9	Mus musculus OX=10090	1:Experimental evidence at protein level	Small nuclear ribonucleoprotein Sm D1
sp|E9Q557|DESP_MOUSE	E9Q557	DESP_MOUSE	Dsp	2883	2.5	Mus musculus OX=10090	1:Experimental evidence at protein level	Desmoplakin												sp|P62743|AP2S1_MOUSE	P62743	AP2S1_MOUSE	Ap2s1	142	4.9	Mus musculus OX=10090	1:Experimental evidence at protein level	AP-2 complex subunit sigma
sp|P27005|S10A8_MOUSE	P27005	S10A8_MOUSE	S100a8	89	22.5	Mus musculus OX=10090	1:Experimental evidence at protein level	Protein S100-A8												sp|P62843|RS15_MOUSE	P62843	RS15_MOUSE	Rps15	145	33.8	Mus musculus OX=10090	1:Experimental evidence at protein level	40S ribosomal protein S15
																				sp|P63254|CRIP1_MOUSE	P63254	CRIP1_MOUSE	Crip1	77	36.4	Mus musculus OX=10090	1:Experimental evidence at protein level	Cysteine-rich protein 1
																				sp|P63325|RS10_MOUSE	P63325	RS10_MOUSE	Rps10	165	5.5	Mus musculus OX=10090	1:Experimental evidence at protein level	40S ribosomal protein S10
																				sp|P69566|RANB9_MOUSE	P69566	RANB9_MOUSE	Ranbp9	653	8.4	Mus musculus OX=10090	1:Experimental evidence at protein level	Ran-binding protein 9
																				sp|P84102|SERF2_MOUSE	P84102	SERF2_MOUSE	Serf2	59	18.6	Mus musculus OX=10090	1:Experimental evidence at protein level	Small EDRK-rich factor 2
																				sp|P84104|SRSF3_MOUSE	P84104	SRSF3_MOUSE	Srsf3	164	22.6	Mus musculus OX=10090	1:Experimental evidence at protein level	Serine/arginine-rich splicing factor 3
																				sp|P97434|MPRIP_MOUSE	P97434	MPRIP_MOUSE	Mprip	1024	2.6	Mus musculus OX=10090	1:Experimental evidence at protein level	Myosin phosphatase Rho-interacting protein
																				sp|P97461|RS5_MOUSE	P97461	RS5_MOUSE	Rps5	204	9.3	Mus musculus OX=10090	1:Experimental evidence at protein level	40S ribosomal protein S5
																				sp|P97479|MYO7A_MOUSE	P97479	MYO7A_MOUSE	Myo7a	2215	0.6	Mus musculus OX=10090	1:Experimental evidence at protein level	Unconventional myosin-VIIa
																				sp|Q3U9G9|LBR_MOUSE	Q3U9G9	LBR_MOUSE	Lbr	626	5.9	Mus musculus OX=10090	1:Experimental evidence at protein level	Delta(14)-sterol reductase LBR
																				sp|Q3UMC0|SPAT5_MOUSE	Q3UMC0	SPAT5_MOUSE	Spata5	893	2.2	Mus musculus OX=10090	1:Experimental evidence at protein level	Ribosome biogenesis protein SPATA5
																				sp|Q3US17|ZNF48_MOUSE	Q3US17	ZNF48_MOUSE	Znf48	591	9.8	Mus musculus OX=10090	1:Experimental evidence at protein level	Zinc finger protein 48
																				sp|Q60692|PSB6_MOUSE	Q60692	PSB6_MOUSE	Psmb6	238	4.6	Mus musculus OX=10090	1:Experimental evidence at protein level	Proteasome subunit beta type-6
																				sp|Q60953|PML_MOUSE	Q60953	PML_MOUSE	Pml	885	6.7	Mus musculus OX=10090	1:Experimental evidence at protein level	Protein PML
																				sp|Q61210|ARHG1_MOUSE	Q61210	ARHG1_MOUSE	Arhgef1	920	6.2	Mus musculus OX=10090	1:Experimental evidence at protein level	Rho guanine nucleotide exchange factor 1
																				sp|Q64331|MYO6_MOUSE	Q64331	MYO6_MOUSE	Myo6	1265	2.1	Mus musculus OX=10090	1:Experimental evidence at protein level	Unconventional myosin-VI
																				sp|Q8BK67|RCC2_MOUSE	Q8BK67	RCC2_MOUSE	Rcc2	520	5.8	Mus musculus OX=10090	1:Experimental evidence at protein level	Protein RCC2
																				sp|Q8BVU0|LRCH3_MOUSE	Q8BVU0	LRCH3_MOUSE	Lrch3	778	7.2	Mus musculus OX=10090	1:Experimental evidence at protein level	DISP complex protein LRCH3
																				sp|Q8BVY0|RL1D1_MOUSE	Q8BVY0	RL1D1_MOUSE	Rsl1d1	452	12.2	Mus musculus OX=10090	1:Experimental evidence at protein level	Ribosomal L1 domain-containing protein 1
																				sp|Q8C3J5|DOCK2_MOUSE	Q8C3J5	DOCK2_MOUSE	Dock2	1828	1.9	Mus musculus OX=10090	1:Experimental evidence at protein level	Dedicator of cytokinesis protein 2
																				sp|Q8VE37|RCC1_MOUSE	Q8VE37	RCC1_MOUSE	Rcc1	421	6.9	Mus musculus OX=10090	1:Experimental evidence at protein level	Regulator of chromosome condensation
																				sp|Q91VE6|MK67I_MOUSE	Q91VE6	MK67I_MOUSE	Nifk	317	12	Mus musculus OX=10090	1:Experimental evidence at protein level	MKI67 FHA domain-interacting nucleolar phosphoprotein
																				sp|Q921M3|SF3B3_MOUSE	Q921M3	SF3B3_MOUSE	Sf3b3	1217	2.1	Mus musculus OX=10090	1:Experimental evidence at protein level	Splicing factor 3B subunit 3
																				sp|Q925I1|ATAD3_MOUSE	Q925I1	ATAD3_MOUSE	Atad3	591	5.8	Mus musculus OX=10090	1:Experimental evidence at protein level	ATPase family AAA domain-containing protein 3
																				sp|Q99JI4|PSMD6_MOUSE	Q99JI4	PSMD6_MOUSE	Psmd6	389	4.4	Mus musculus OX=10090	1:Experimental evidence at protein level	26S proteasome non-ATPase regulatory subunit 6
																				sp|Q99MJ9|DDX50_MOUSE	Q99MJ9	DDX50_MOUSE	Ddx50	734	5.6	Mus musculus OX=10090	2:Experimental evidence at transcript level	ATP-dependent RNA helicase DDX50
																				sp|Q9CPT5|NOP16_MOUSE	Q9CPT5	NOP16_MOUSE	Nop16	178	8.4	Mus musculus OX=10090	1:Experimental evidence at protein level	Nucleolar protein 16
																				sp|Q9CQI3|GMFB_MOUSE	Q9CQI3	GMFB_MOUSE	Gmfb	142	9.9	Mus musculus OX=10090	1:Experimental evidence at protein level	Glia maturation factor beta
																				sp|Q9CZX8|RS19_MOUSE	Q9CZX8	RS19_MOUSE	Rps19	145	15.2	Mus musculus OX=10090	1:Experimental evidence at protein level	40S ribosomal protein S19
																				sp|Q9D0T1|NH2L1_MOUSE	Q9D0T1	NH2L1_MOUSE	Snu13	128	58.6	Mus musculus OX=10090	1:Experimental evidence at protein level	NHP2-like protein 1
																				sp|Q9D154|ILEUA_MOUSE	Q9D154	ILEUA_MOUSE	Serpinb1a	379	3.4	Mus musculus OX=10090	1:Experimental evidence at protein level	Leukocyte elastase inhibitor A
																				sp|Q9D735|TRIR_MOUSE	Q9D735	TRIR_MOUSE	Trir	173	16.2	Mus musculus OX=10090	1:Experimental evidence at protein level	Telomerase RNA component interacting RNase
																				sp|Q9DB85|RRP8_MOUSE	Q9DB85	RRP8_MOUSE	Rrp8	457	5.7	Mus musculus OX=10090	1:Experimental evidence at protein level	Ribosomal RNA-processing protein 8
																				sp|Q9DBR7|MYPT1_MOUSE	Q9DBR7	MYPT1_MOUSE	Ppp1r12a	1029	15.5	Mus musculus OX=10090	1:Experimental evidence at protein level	Protein phosphatase 1 regulatory subunit 12A
																				sp|Q9EP89|LACTB_MOUSE	Q9EP89	LACTB_MOUSE	Lactb	551	9.4	Mus musculus OX=10090	1:Experimental evidence at protein level	Serine beta-lactamase-like protein LACTB, mitochondrial
																				sp|Q9EP97|SENP3_MOUSE	Q9EP97	SENP3_MOUSE	Senp3	568	3.5	Mus musculus OX=10090	1:Experimental evidence at protein level	Sentrin-specific protease 3
																				sp|Q9EQK5|MVP_MOUSE	Q9EQK5	MVP_MOUSE	Mvp	861	3.4	Mus musculus OX=10090	1:Experimental evidence at protein level	Major vault protein
																				sp|Q9R1P0|PSA4_MOUSE	Q9R1P0	PSA4_MOUSE	Psma4	261	6.5	Mus musculus OX=10090	1:Experimental evidence at protein level	Proteasome subunit alpha type-4
																				sp|Q9R1P4|PSA1_MOUSE	Q9R1P4	PSA1_MOUSE	Psma1	263	3	Mus musculus OX=10090	1:Experimental evidence at protein level	Proteasome subunit alpha type-1
																				tr|A8DUK4|A8DUK4_MOUSE	A8DUK4	A8DUK4_MOUSE	Hbb-bs	147	41.5	Mus musculus OX=10090	1:Experimental evidence at protein level	Beta-globin
																				tr|D4AFX7|D4AFX7_MOUSE	D4AFX7	D4AFX7_MOUSE	Dnajc13	2248	2.4	Mus musculus OX=10090	1:Experimental evidence at protein level	DnaJ heat shock protein family (Hsp40) member C13
																				tr|E9Q1F5|E9Q1F5_MOUSE	E9Q1F5	E9Q1F5_MOUSE	Myo5c	1742	2.4	Mus musculus OX=10090	1:Experimental evidence at protein level	Myosin VC
